# Supplementary material for: Crystal structure of fenclorim
Source: Acta Crystallogr E Crystallogr Commun. 2015 Sep 12;71(Pt 10):o714. doi: 10.1107/S2056989015016187 (PMC4647348; doi:10.1107/S2056989015016187)
Supplement: Supplementary file 1 [file e-71-0o714-sup1.cif]

##############################################################################
#                                                                            #
# This CIF contains the data in a paper accepted for publication in          #
# Acta Crystallographica Section E. It conforms to the requirements of       #
# Notes for Authors for Acta Crystallographica Section E, and has been       #
# peer reviewed under the auspices of the IUCr Commission on Journals.       #
#                                                                            #
# Full details of the Crystallographic Information File format               #
# are given in the paper "The Crystallographic Information File (CIF):       #
# a New Standard Archive File for Crystallography" by S. R. Hall, F. H.      #
# Allen and I. D. Brown [Acta Cryst. (1991), A47, 655-685].                  #
#                                                                            #
# The current version of the core CIF dictionary is obtainable from          #
# ftp://ftp.iucr.org/pub/cif_core.dic.                                       #
#                                                                            #
# Software is freely available for graphical display of the structure(s)     #
# in this CIF. For information consult the CIF software page                 #
# http://www.iucr.org/resources/cif/software.                                #
#                                                                            #
# This file may be used for bona fide research purposes within the           #
# scientific community so long as proper attribution is given to the journal # 
# article from which it was obtained.                                        #
#                                                                            #
##############################################################################
data_global
_audit_creation_method     'form.cif (version 2.0)'
_journal_data_validation_number     ?
_journal_date_recd_electronic     2015-08-27
_journal_date_accepted     2015-08-31
_journal_name_full     'Acta Crystallographica, Section E'
_journal_year     2015
_journal_volume     71
_journal_issue     10
_journal_page_first     o714
_journal_page_last     o714
_journal_paper_category     HO
_journal_paper_doi     10.1107/S2056989015016187
_journal_coeditor_code     SJ5469
loop_
    _publ_contact_author_name
    _publ_contact_author_address
    _publ_contact_author_email
    'Kim, Tae Ho'
;
Department of Chemistry and Research Institute of Natural Sciences,
Gyeongsang National University, Jinju 660-701, Republic of Korea
;
;
thkim@gnu.ac.kr
;
    'Kim, Jineun'
;
Department of Chemistry and Research Institute of Natural Sciences,
Gyeongsang National University, Jinju 660-701, Republic of Korea
;
;
jekim@gnu.ac.kr
;
_publ_contact_author_fax     '+82-55-772-2789'
_publ_contact_author_phone     '+82-55-772-2789'
_publ_section_title
;
Crystal structure of fenclorim
;
loop_
    _publ_author_name
    _publ_author_address
    'Kwon, Eunjin'
;
Department of Chemistry and Research Institute of Natural Sciences,
Gyeongsang National University, Jinju 660-701, Republic of Korea
;
    'Kim, Jineun'
;
Department of Chemistry and Research Institute of Natural Sciences,
Gyeongsang National University, Jinju 660-701, Republic of Korea
;
    'Kang, Gihaeng'
;
Department of Chemistry and Research Institute of Natural Sciences,
Gyeongsang National University, Jinju 660-701, Republic of Korea
;
    'Kim, Tae Ho'
;
Department of Chemistry and Research Institute of Natural Sciences,
Gyeongsang National University, Jinju 660-701, Republic of Korea
;
_publ_section_synopsis     .
data_I
_audit_creation_method     SHELXL-2013
_database_code_depnum_ccdc_archive     'CCDC 1421258'
_chemical_name_systematic
;
4,6-Dichloro-2-phenylpyrimidine
;
_chemical_name_common     Fenclorim
_chemical_formula_moiety     'C10 H6 Cl2 N2'
_chemical_formula_sum     'C10 H6 Cl2 N2'
_chemical_formula_iupac     'C10 H6 Cl2 N2'
_chemical_formula_weight     225.07
_chemical_melting_point     ?
_shelx_space_group_comment
;
The symmetry employed for this shelxl refinement is uniquely defined
by the following loop, which should always be used as a source of
symmetry information in preference to the above space-group names.
They are only intended as comments.
;
_space_group_crystal_system     monoclinic
_space_group_name_H-M_alt     'P 21/c'
_space_group_name_Hall     '-P 2ybc'
loop_
    _space_group_symop_operation_xyz
    'x, y, z'
    '-x, y+1/2, -z+1/2'
    '-x, -y, -z'
    'x, -y-1/2, z-1/2'
_cell_length_a     5.6210(6)
_cell_length_b     17.0659(18)
_cell_length_c     10.2582(12)
_cell_angle_alpha     90
_cell_angle_beta     99.690(6)
_cell_angle_gamma     90
_cell_volume     970.00(19)
_cell_formula_units_Z     4
_cell_measurement_reflns_used     2286
_cell_measurement_theta_min     2.34
_cell_measurement_theta_max     25.89
_cell_measurement_temperature     173(2)
_exptl_crystal_description     plate
_exptl_crystal_colour     colourless
_exptl_crystal_size_max     0.160
_exptl_crystal_size_mid     0.060
_exptl_crystal_size_min     0.040
_exptl_crystal_density_diffrn     1.541
_exptl_crystal_density_meas     ?
_exptl_crystal_density_method     ?
_exptl_crystal_F_000     456
_exptl_absorpt_coefficient_mu     0.624
_exptl_absorpt_correction_type     multi-scan
_exptl_absorpt_process_details
;
(SADABS; Bruker, 2013)
;
_shelx_estimated_absorpt_T_min     0.907
_shelx_estimated_absorpt_T_max     0.975
_exptl_absorpt_correction_T_min     0.6895
_exptl_absorpt_correction_T_max     0.7456
_exptl_special_details     ?
_diffrn_ambient_temperature     173(2)
_diffrn_radiation_type     MoK\a
_diffrn_radiation_wavelength     0.71073
_diffrn_measurement_device_type     'Bruker APEXII CCD'
_diffrn_measurement_method     '\f and \w scans'
_diffrn_detector_area_resol_mean     ?
_diffrn_reflns_number     9071
_diffrn_reflns_av_R_equivalents     0.0344
_diffrn_reflns_theta_min     2.341
_diffrn_reflns_theta_max     27.462
_diffrn_reflns_theta_full     25.242
_diffrn_measured_fraction_theta_max     0.993
_diffrn_measured_fraction_theta_full     0.999
_diffrn_reflns_limit_h_min     -6
_diffrn_reflns_limit_h_max     7
_diffrn_reflns_limit_k_min     -19
_diffrn_reflns_limit_k_max     22
_diffrn_reflns_limit_l_min     -13
_diffrn_reflns_limit_l_max     9
_refine_special_details     ?
_reflns_number_total     2212
_reflns_number_gt     1750
_reflns_threshold_expression     'I > 2\s(I)'
_refine_ls_structure_factor_coef     Fsqd
_refine_ls_matrix_type     full
_refine_ls_R_factor_all     0.0485
_refine_ls_R_factor_gt     0.0339
_refine_ls_wR_factor_gt     0.0705
_refine_ls_wR_factor_ref     0.0765
_refine_ls_goodness_of_fit_ref     1.068
_refine_ls_restrained_S_all     1.068
_refine_ls_number_reflns     2212
_refine_ls_number_parameters     127
_refine_ls_number_restraints     0
_refine_ls_hydrogen_treatment     constr
_refine_ls_weighting_scheme     calc
_refine_ls_weighting_details
              'w=1/[\s^2^(Fo^2^)+(0.0277P)^2^+0.2690P] where P=(Fo^2^+2Fc^2^)/3'
_atom_sites_solution_hydrogens     geom
_atom_sites_solution_primary     ?
_atom_sites_solution_secondary     ?
_refine_ls_shift/su_max     0.000
_refine_ls_shift/su_mean     0.000
_refine_diff_density_max     0.275
_refine_diff_density_min     -0.233
_refine_ls_extinction_method     none
_refine_ls_extinction_coef     .
loop_
    _atom_type_symbol
    _atom_type_description
    _atom_type_scat_dispersion_real
    _atom_type_scat_dispersion_imag
    _atom_type_scat_source
    'C' 'C' 0.0033 0.0016
                         'International Tables Vol C Tables 4.2.6.8 and 6.1.1.4'
    'H' 'H' 0.0000 0.0000
                         'International Tables Vol C Tables 4.2.6.8 and 6.1.1.4'
    'N' 'N' 0.0061 0.0033
                         'International Tables Vol C Tables 4.2.6.8 and 6.1.1.4'
    'Cl' 'Cl' 0.1484 0.1585
                         'International Tables Vol C Tables 4.2.6.8 and 6.1.1.4'
_computing_data_collection
;
APEX2 (Bruker, 2013)
;
_computing_cell_refinement
;
SAINT (Bruker, 2013)
;
_computing_data_reduction
;
SAINT (Bruker, 2013)
;
_computing_structure_solution
;
SHELXS97 (Sheldrick, 2008)
;
_computing_structure_refinement
;
SHELXL2013 (Sheldrick, 2015)
;
_computing_molecular_graphics
;
DIAMOND (Brandenburg, 2010)
;
_computing_publication_material
;
SHELXTL (Sheldrick, 2008)
;
loop_
    _atom_site_type_symbol
    _atom_site_label
    _atom_site_fract_x
    _atom_site_fract_y
    _atom_site_fract_z
    _atom_site_U_iso_or_equiv
    _atom_site_adp_type
    _atom_site_calc_flag
    _atom_site_occupancy
    _atom_site_disorder_assembly
    _atom_site_disorder_group
    Cl Cl1 0.65642(9) 0.34546(3) -0.36827(4) 0.04016(15) Uani d 1 . .
    Cl Cl2 0.00001(9) 0.21187(3) -0.11631(4) 0.03800(15) Uani d 1 . .
    N N1 0.6078(2) 0.37521(8) -0.12511(13) 0.0265(3) Uani d 1 . .
    N N2 0.3094(2) 0.31826(8) -0.01497(13) 0.0251(3) Uani d 1 . .
    C C1 0.5151(3) 0.33485(10) -0.23126(16) 0.0266(4) Uani d 1 . .
    C C2 0.3205(3) 0.28518(10) -0.24028(16) 0.0274(4) Uani d 1 . .
    H H2 0.2551 0.2580 -0.3190 0.033 Uiso calc 1 . .
    C C3 0.2296(3) 0.27863(10) -0.12406(16) 0.0258(4) Uani d 1 . .
    C C4 0.4978(3) 0.36583(9) -0.01979(15) 0.0239(4) Uani d 1 . .
    C C5 0.5944(3) 0.41068(10) 0.10104(15) 0.0248(4) Uani d 1 . .
    C C6 0.4715(3) 0.41288(10) 0.20807(16) 0.0294(4) Uani d 1 . .
    H H6 0.3240 0.3851 0.2044 0.035 Uiso calc 1 . .
    C C7 0.5644(4) 0.45554(11) 0.31979(17) 0.0355(4) Uani d 1 . .
    H H7 0.4809 0.4566 0.3929 0.043 Uiso calc 1 . .
    C C8 0.7773(4) 0.49654(12) 0.32573(18) 0.0381(5) Uani d 1 . .
    H H8 0.8395 0.5259 0.4026 0.046 Uiso calc 1 . .
    C C9 0.9000(3) 0.49498(12) 0.22019(19) 0.0391(5) Uani d 1 . .
    H H9 1.0460 0.5236 0.2239 0.047 Uiso calc 1 . .
    C C10 0.8099(3) 0.45159(11) 0.10867(18) 0.0332(4) Uani d 1 . .
    H H10 0.8964 0.4498 0.0367 0.040 Uiso calc 1 . .
loop_
    _atom_site_aniso_label
    _atom_site_aniso_U_11
    _atom_site_aniso_U_22
    _atom_site_aniso_U_33
    _atom_site_aniso_U_12
    _atom_site_aniso_U_13
    _atom_site_aniso_U_23
    Cl1 0.0519(3) 0.0482(3) 0.0248(2) -0.0100(2) 0.0192(2) -0.0056(2)
    Cl2 0.0424(3) 0.0384(3) 0.0344(3) -0.0145(2) 0.0099(2) -0.00277(19)
    N1 0.0314(8) 0.0280(8) 0.0213(7) -0.0007(7) 0.0077(6) -0.0002(6)
    N2 0.0290(8) 0.0250(8) 0.0217(7) -0.0008(6) 0.0056(6) 0.0012(6)
    C1 0.0352(10) 0.0268(9) 0.0194(8) 0.0042(8) 0.0095(7) 0.0021(7)
    C2 0.0346(10) 0.0265(9) 0.0210(8) -0.0003(8) 0.0042(7) -0.0027(7)
    C3 0.0296(9) 0.0234(9) 0.0244(8) -0.0008(7) 0.0043(7) 0.0021(7)
    C4 0.0278(9) 0.0240(9) 0.0200(8) 0.0047(7) 0.0046(7) 0.0033(6)
    C5 0.0307(9) 0.0226(9) 0.0209(8) 0.0032(7) 0.0035(7) 0.0011(6)
    C6 0.0375(10) 0.0264(9) 0.0253(9) 0.0013(8) 0.0080(7) 0.0005(7)
    C7 0.0500(12) 0.0366(11) 0.0206(9) 0.0080(9) 0.0078(8) -0.0013(7)
    C8 0.0442(12) 0.0383(11) 0.0276(9) 0.0086(10) -0.0063(8) -0.0079(8)
    C9 0.0323(10) 0.0415(12) 0.0406(11) -0.0028(9) -0.0019(8) -0.0081(9)
    C10 0.0316(10) 0.0375(11) 0.0311(9) -0.0021(8) 0.0073(8) -0.0037(8)
_geom_special_details
;
All e.s.d.'s (except the e.s.d. in the dihedral angle between two l.s. planes)
are estimated using the full covariance matrix. The cell e.s.d.'s are taken
into account individually in the estimation of e.s.d.'s in distances, angles
and torsion angles; correlations between e.s.d.'s in cell parameters are only
used when they are defined by crystal symmetry. An approximate (isotropic)
treatment of cell e.s.d.'s is used for estimating e.s.d.'s involving l.s.
planes.
;
loop_
    _geom_bond_atom_site_label_1
    _geom_bond_atom_site_label_2
    _geom_bond_site_symmetry_2
    _geom_bond_distance
    _geom_bond_publ_flag
    Cl1 C1 . 1.7362(17) ?
    Cl2 C3 . 1.7333(17) ?
    N1 C1 . 1.319(2) ?
    N1 C4 . 1.342(2) ?
    N2 C3 . 1.320(2) ?
    N2 C4 . 1.342(2) ?
    C1 C2 . 1.375(2) ?
    C2 C3 . 1.379(2) ?
    C2 H2 . 0.9500 ?
    C4 C5 . 1.480(2) ?
    C5 C10 . 1.389(2) ?
    C5 C6 . 1.393(2) ?
    C6 C7 . 1.384(2) ?
    C6 H6 . 0.9500 ?
    C7 C8 . 1.379(3) ?
    C7 H7 . 0.9500 ?
    C8 C9 . 1.378(3) ?
    C8 H8 . 0.9500 ?
    C9 C10 . 1.385(2) ?
    C9 H9 . 0.9500 ?
    C10 H10 . 0.9500 ?
loop_
    _geom_angle_atom_site_label_1
    _geom_angle_atom_site_label_2
    _geom_angle_atom_site_label_3
    _geom_angle_site_symmetry_1
    _geom_angle_site_symmetry_3
    _geom_angle
    _geom_angle_publ_flag
    C1 N1 C4 . . 115.52(14) ?
    C3 N2 C4 . . 115.88(14) ?
    N1 C1 C2 . . 125.22(15) ?
    N1 C1 Cl1 . . 116.28(13) ?
    C2 C1 Cl1 . . 118.49(13) ?
    C1 C2 C3 . . 113.49(15) ?
    C1 C2 H2 . . 123.3 ?
    C3 C2 H2 . . 123.3 ?
    N2 C3 C2 . . 124.69(16) ?
    N2 C3 Cl2 . . 116.58(13) ?
    C2 C3 Cl2 . . 118.70(13) ?
    N1 C4 N2 . . 125.13(15) ?
    N1 C4 C5 . . 117.31(15) ?
    N2 C4 C5 . . 117.55(14) ?
    C10 C5 C6 . . 119.06(16) ?
    C10 C5 C4 . . 120.04(15) ?
    C6 C5 C4 . . 120.90(15) ?
    C7 C6 C5 . . 119.93(17) ?
    C7 C6 H6 . . 120.0 ?
    C5 C6 H6 . . 120.0 ?
    C8 C7 C6 . . 120.49(17) ?
    C8 C7 H7 . . 119.8 ?
    C6 C7 H7 . . 119.8 ?
    C9 C8 C7 . . 120.06(17) ?
    C9 C8 H8 . . 120.0 ?
    C7 C8 H8 . . 120.0 ?
    C8 C9 C10 . . 119.83(18) ?
    C8 C9 H9 . . 120.1 ?
    C10 C9 H9 . . 120.1 ?
    C9 C10 C5 . . 120.63(17) ?
    C9 C10 H10 . . 119.7 ?
    C5 C10 H10 . . 119.7 ?
loop_
    _geom_torsion_atom_site_label_1
    _geom_torsion_atom_site_label_2
    _geom_torsion_atom_site_label_3
    _geom_torsion_atom_site_label_4
    _geom_torsion_site_symmetry_1
    _geom_torsion_site_symmetry_2
    _geom_torsion_site_symmetry_3
    _geom_torsion_site_symmetry_4
    _geom_torsion
    _geom_torsion_publ_flag
    C4 N1 C1 C2 . . . . -0.4(2) ?
    C4 N1 C1 Cl1 . . . . -179.46(12) ?
    N1 C1 C2 C3 . . . . -1.8(3) ?
    Cl1 C1 C2 C3 . . . . 177.25(12) ?
    C4 N2 C3 C2 . . . . -2.3(2) ?
    C4 N2 C3 Cl2 . . . . 175.70(12) ?
    C1 C2 C3 N2 . . . . 3.2(3) ?
    C1 C2 C3 Cl2 . . . . -174.72(13) ?
    C1 N1 C4 N2 . . . . 1.6(2) ?
    C1 N1 C4 C5 . . . . -179.38(14) ?
    C3 N2 C4 N1 . . . . -0.3(2) ?
    C3 N2 C4 C5 . . . . -179.36(14) ?
    N1 C4 C5 C10 . . . . -8.8(2) ?
    N2 C4 C5 C10 . . . . 170.39(16) ?
    N1 C4 C5 C6 . . . . 170.99(15) ?
    N2 C4 C5 C6 . . . . -9.9(2) ?
    C10 C5 C6 C7 . . . . 0.1(3) ?
    C4 C5 C6 C7 . . . . -179.64(15) ?
    C5 C6 C7 C8 . . . . 0.5(3) ?
    C6 C7 C8 C9 . . . . -0.3(3) ?
    C7 C8 C9 C10 . . . . -0.6(3) ?
    C8 C9 C10 C5 . . . . 1.2(3) ?
    C6 C5 C10 C9 . . . . -1.0(3) ?
    C4 C5 C10 C9 . . . . 178.79(16) ?
loop_
    _geom_hbond_atom_site_label_D
    _geom_hbond_atom_site_label_H
    _geom_hbond_atom_site_label_A
    _geom_hbond_site_symmetry_A
    _geom_hbond_distance_DH
    _geom_hbond_distance_HA
    _geom_hbond_distance_DA
    _geom_hbond_angle_DHA
    C2 H2 N2 4_565 0.95 2.46 3.317(2) 150.5
_shelx_hkl_file
;
  -1   0   0  254.11    6.38
   1   0   0  251.70    5.40
   1   0   0  255.44    5.55
   1   0   0  244.19    6.29
  -1   0   0  254.34    5.37
  -2   0   0   51.77    1.64
   2   0   0   51.00    1.63
   2   0   0   55.36    1.62
   2   0   0   50.11    1.34
   3   0   0   74.96    2.35
   3   0   0   69.49    2.28
   3   0   0   73.74    1.93
  -4   0   0   15.06    0.82
   4   0   0   16.26    0.98
   4   0   0   15.54    0.77
   5   0   0    4.16    0.53
  -5   0   0    3.91    0.57
   5   0   0    4.69    0.76
   5   0   0    3.68    0.65
  -5   0   0    3.84    0.55
   6   0   0   20.23    1.48
   7   0   0    0.34    0.47
   0  -1   0   -0.12    0.01
   0  -1   0   -0.12    0.01
   0  -1   0   -0.10    0.02
   0   1   0   -0.12    0.01
   0   1   0   -0.12    0.01
   0   1   0   -0.11    0.01
   1  -1   0    0.28    0.08
  -1  -1   0    0.24    0.08
   1  -1   0    0.27    0.11
   1  -1   0    0.17    0.07
  -1  -1   0    0.23    0.11
  -1   1   0    0.27    0.08
  -1   1   0    0.21    0.07
   1   1   0    0.13    0.07
   1   1   0    0.39    0.10
   1   1   0    0.24    0.12
  -1   1   0    0.18    0.07
   2  -1   0   45.38    1.46
   2  -1   0   46.60    1.20
  -2  -1   0   46.90    1.54
   2  -1   0   44.35    1.43
   2   1   0   45.91    1.53
  -2   1   0   44.05    1.43
   2   1   0   47.69    1.26
  -2   1   0   43.53    1.23
   3  -1   0   61.16    1.61
   3  -1   0   63.02    1.99
   3  -1   0   57.33    1.91
   3   1   0   56.87    1.93
   3   1   0   54.96    1.98
   3   1   0   58.82    1.64
  -3   1   0   55.23    1.65
   4  -1   0    1.12    0.35
   4  -1   0    1.27    0.39
   4  -1   0    1.34    0.29
   4   1   0    1.40    0.31
   4   1   0    1.94    0.46
  -4   1   0    1.20    0.29
  -4   1   0    1.23    0.32
   4   1   0    0.97    0.35
  -5  -1   0    5.45    0.69
   5  -1   0    5.09    0.57
   5  -1   0    5.78    0.85
   5  -1   0    5.98    0.75
  -5  -1   0    4.88    0.64
   5   1   0    5.32    0.60
  -5   1   0    5.48    0.62
   5   1   0    3.53    0.64
   5   1   0    4.69    0.72
  -5   1   0    4.87    0.57
  -6  -1   0    2.76    0.56
   6  -1   0    2.97    0.71
  -6  -1   0    2.28    0.54
   6   1   0    1.99    0.59
   6   1   0    1.72    0.59
   6   1   0    3.33    0.54
   7   1   0   -0.18    0.40
   0  -2   0   77.25    1.99
   0  -2   0   78.42    1.70
   0   2   0   75.64    1.70
   0   2   0   78.62    2.00
   0   2   0   79.34    1.70
   1  -2   0   18.47    0.55
   1  -2   0   18.05    0.67
  -1  -2   0   19.64    0.61
   1  -2   0   19.60    0.49
  -1  -2   0   18.17    0.72
   1   2   0   18.49    0.60
  -1   2   0   18.17    0.47
   1   2   0   18.95    0.59
  -1   2   0   18.50    0.51
  -1   2   0   18.34    0.55
   1   2   0   19.05    0.74
   2  -2   0    2.87    0.38
   2  -2   0    2.77    0.28
  -2   2   0    2.33    0.23
   2   2   0    2.75    0.30
   2   2   0    2.11    0.33
   2   2   0    2.85    0.29
  -2   2   0    2.91    0.25
  -2   2   0    2.76    0.20
   3  -2   0  198.34    5.13
   3  -2   0  202.62    5.41
   3  -2   0  201.14    4.55
  -3   2   0  206.21    5.43
   3   2   0  203.14    4.69
  -3   2   0  200.45    4.60
   3   2   0  206.65    5.09
   3   2   0  206.16    5.64
   4  -2   0   28.24    1.41
   4  -2   0   26.66    1.22
   4   2   0   27.31    1.10
   4   2   0   27.89    1.39
  -4   2   0   24.02    1.02
   4   2   0   26.51    1.33
  -5  -2   0    0.12    0.25
   5  -2   0    0.32    0.33
   5  -2   0   -0.04    0.30
  -5   2   0    0.56    0.25
   5   2   0    0.13    0.36
   5   2   0    0.43    0.28
   5   2   0    0.00    0.29
  -5   2   0    0.04    0.22
  -6  -2   0   16.23    1.10
  -6  -2   0   16.97    1.12
   6  -2   0   17.46    1.64
   6   2   0   17.35    1.32
   6   2   0   16.60    1.01
   6   2   0   16.78    1.32
   7   2   0    0.99    0.51
   0  -3   0   -0.22    0.06
   0  -3   0   -0.19    0.04
   0   3   0   -0.16    0.06
   0   3   0   -0.11    0.08
   0   3   0   -0.19    0.05
   1  -3   0  309.54    6.54
  -1  -3   0  318.75    7.96
  -1   3   0  308.76    6.57
   1   3   0  317.00    6.68
   1   3   0  309.70    7.95
  -1   3   0  314.69    7.70
  -1   3   0  315.43    6.71
   1   3   0  314.82    6.72
   2  -3   0   50.69    1.67
   2  -3   0   54.91    1.52
  -2   3   0   53.54    1.52
   2   3   0   53.00    1.80
   2   3   0   50.61    1.46
  -2   3   0   53.49    1.34
   2   3   0   53.50    1.51
  -2   3   0   52.36    1.29
   3  -3   0    1.17    0.32
   3  -3   0    1.45    0.28
  -3   3   0    1.75    0.25
  -3   3   0    1.71    0.25
   3   3   0    1.60    0.31
   3   3   0    1.48    0.37
  -3   3   0    1.47    0.26
   4  -3   0    0.98    0.38
   4  -3   0    1.13    0.33
   4   3   0    0.57    0.25
  -4   3   0    1.30    0.29
  -4   3   0    1.16    0.27
   4   3   0    1.18    0.34
   4   3   0    1.27    0.45
   5  -3   0    0.96    0.37
   5  -3   0    0.26    0.31
  -5   3   0    0.93    0.30
   5   3   0    0.70    0.43
   5   3   0    0.93    0.35
   5   3   0    0.91    0.31
  -6  -3   0    2.01    0.54
  -6  -3   0    2.02    0.52
   6   3   0    2.90    0.53
   6   3   0    1.54    0.60
   6   3   0    2.46    0.66
   7   3   0   -0.18    0.39
   0  -4   0   -0.12    0.12
   0  -4   0    0.01    0.09
   0   4   0    0.21    0.10
   0   4   0    0.10    0.11
   0   4   0    0.27    0.15
  -1  -4   0  692.78   17.46
   1  -4   0  703.56   14.41
   1   4   0  680.77   17.45
   1   4   0  688.17   14.84
  -1   4   0  681.88   14.54
   1   4   0  706.33   15.06
  -1   4   0  696.31   14.42
   2  -4   0   13.47    0.49
   2   4   0   13.64    0.64
  -2   4   0   13.61    0.50
   2   4   0   13.78    0.79
   2   4   0   13.08    0.62
  -2   4   0   13.59    0.48
  -2   4   0   12.78    0.42
   3  -4   0    0.14    0.15
   3  -4   0    0.17    0.19
   3   4   0    0.42    0.20
  -3   4   0    0.04    0.12
   3   4   0    0.27    0.28
  -3   4   0    0.22    0.14
  -3   4   0    0.15    0.12
   4  -4   0   26.11    1.40
   4  -4   0   24.90    1.08
  -4   4   0   24.19    0.90
   4   4   0   24.08    1.10
  -4   4   0   25.54    0.96
   4   4   0   25.18    1.27
   4   4   0   22.80    1.33
   5   4   0    5.17    0.80
   5   4   0    6.24    0.86
   5   4   0    6.11    0.69
  -6  -4   0    0.94    0.42
  -6  -4   0    1.63    0.52
   6   4   0    1.09    0.38
   6   4   0    0.39    0.53
   6   4   0    0.72    0.42
   0  -5   0   -0.05    0.08
   0  -5   0   -0.06    0.12
   0   5   0   -0.03    0.15
   0   5   0    0.00    0.10
   0   5   0   -0.01    0.09
   1  -5   0   37.51    0.91
   1  -5   0   37.41    1.01
   1  -5   0   39.14    1.04
  -1  -5   0   38.56    1.35
   1   5   0   37.74    1.14
   1   5   0   36.24    1.33
  -1   5   0   37.16    0.92
   1   5   0   37.04    1.12
  -1   5   0   37.31    1.01
   2  -5   0   94.24    2.39
   2  -5   0   96.33    2.11
   2   5   0   92.50    2.91
   2   5   0   91.49    2.45
   2   5   0   96.61    2.44
  -2   5   0   93.14    2.38
  -2   5   0   92.57    2.06
  -2   5   0   92.71    2.20
   3  -5   0    0.02    0.12
  -3   5   0    0.29    0.13
   3   5   0    0.20    0.24
  -3   5   0    0.22    0.12
  -3   5   0    0.20    0.14
   3   5   0    0.16    0.16
   3   5   0    0.10    0.18
   4  -5   0    6.36    0.52
  -4   5   0    6.37    0.42
  -4   5   0    7.71    0.50
   4   5   0    5.96    0.82
   4   5   0    6.75    0.69
   5   5   0    7.66    0.99
   5   5   0    5.99    0.70
   5   5   0    7.68    0.93
   6   5   0   -0.29    0.46
   6   5   0    0.50    0.39
   6   5   0    0.16    0.29
   0  -6   0  122.05    3.33
   0   6   0  125.00    2.88
   0   6   0  127.30    3.35
   0   6   0  121.09    2.85
   1  -6   0    4.37    0.23
   1  -6   0    4.56    0.24
   1  -6   0    4.56    0.31
   1   6   0    4.53    0.47
  -1   6   0    4.76    0.30
  -1   6   0    4.22    0.23
   1   6   0    4.00    0.39
   1   6   0    3.98    0.38
   2  -6   0   22.98    0.64
   2   6   0   22.67    0.94
  -2   6   0   23.38    0.62
  -2   6   0   24.01    0.77
   2   6   0   22.82    1.13
   2   6   0   24.08    0.94
   3  -6   0   12.66    0.51
  -3   6   0   11.86    0.43
  -3   6   0   11.59    0.47
   3   6   0   11.56    0.91
   3   6   0   12.91    0.74
   3   6   0   12.79    0.76
  -3   6   0   11.34    0.53
   4  -6   0    4.38    0.44
   4   6   0    4.93    0.80
  -4   6   0    4.71    0.45
   4   6   0    3.94    0.55
   5   6   0   11.21    1.23
   5   6   0   15.05    0.95
   5   6   0   12.22    1.18
   6   6   0    2.95    0.81
   6   6   0    3.64    0.62
   6   6   0    2.35    0.64
   0  -7   0    0.10    0.14
   0   7   0    0.01    0.11
   0   7   0    0.07    0.16
   0   7   0   -0.07    0.13
   1  -7   0    7.58    0.36
   1  -7   0    7.28    0.33
  -1   7   0    7.95    0.35
  -1   7   0    7.25    0.40
   1   7   0    8.30    0.50
   1   7   0    8.68    0.50
   1   7   0    8.19    0.58
   2  -7   0    1.02    0.15
  -2   7   0    1.27    0.21
  -2   7   0    1.23    0.14
   2   7   0    0.79    0.24
   2   7   0    1.02    0.33
   2   7   0    1.48    0.29
  -3   7   0    1.06    0.15
   3   7   0    0.74    0.28
   3   7   0    1.21    0.41
  -3   7   0    1.14    0.23
   3   7   0    1.08    0.30
   4   7   0    3.12    0.68
   4   7   0    2.69    0.48
  -4   7   0    2.95    0.37
   5   7   0    0.48    0.31
   5   7   0    0.02    0.24
   5   7   0   -0.42    0.39
   6   7   0    0.96    0.63
   6   7   0    0.72    0.36
   0  -8   0    0.45    0.18
   0   8   0    0.39    0.17
   0   8   0    0.39    0.15
   1  -8   0    2.09    0.23
   1   8   0    2.64    0.35
  -1   8   0    1.92    0.22
  -1   8   0    2.04    0.28
   1   8   0    2.34    0.34
   1   8   0    2.06    0.40
   2  -8   0    1.05    0.15
  -2   8   0    1.04    0.14
   2   8   0    0.27    0.19
   2   8   0    0.99    0.30
   2   8   0    0.92    0.33
  -2   8   0    0.97    0.22
   3   8   0    7.34    0.85
  -3   8   0    6.25    0.27
   3   8   0    5.29    0.61
   3   8   0    6.53    0.66
  -3   8   0    5.87    0.41
  -4   8   0    5.97    0.45
   4   8   0    5.33    0.66
   4   8   0    6.56    0.92
   5   8   0    0.16    0.47
   5   8   0    0.33    0.28
   6   8   0    4.45    0.71
   6   8   0    2.23    0.82
   0   9   0    0.04    0.13
   0   9   0   -0.05    0.12
   1  -9   0   66.94    1.90
   1   9   0   63.68    2.24
   1   9   0   65.04    1.93
   1   9   0   65.38    1.93
  -1   9   0   64.40    1.68
  -1   9   0   69.04    1.81
   2  -9   0   20.69    0.62
   2   9   0   20.41    1.16
  -2   9   0   20.59    0.79
  -2   9   0   19.85    0.62
   2   9   0   20.53    0.97
   2   9   0   19.62    0.95
   3   9   0    4.06    0.57
  -3   9   0    3.53    0.39
   3   9   0    3.88    0.68
   3   9   0    3.74    0.55
   4   9   0    3.38    0.71
   4   9   0    4.93    0.67
   5   9   0    0.37    0.42
   5   9   0    0.40    0.30
   6   9   0    0.45    0.31
   0  10   0    2.67    0.36
   0  10   0    2.89    0.35
   1 -10   0   79.31    2.29
  -1  10   0   81.35    2.03
   1  10   0   80.30    2.29
   1  10   0   74.39    2.24
   1  10   0   82.86    2.68
  -1  10   0   80.31    2.14
  -2  10   0    8.82    0.53
   2  10   0    8.72    0.65
  -2  10   0    9.05    0.40
   2  10   0   10.19    0.99
   2  10   0    8.82    0.65
   3  10   0    5.30    0.66
  -3  10   0    4.97    0.47
   3  10   0    4.57    0.62
   3  10   0    4.64    0.75
   4  10   0    9.80    1.18
   4  10   0   12.87    0.89
   5  10   0    3.01    0.76
   5  10   0    3.15    0.60
   6  10   0    0.99    0.44
   0  11   0   -0.14    0.17
   0  11   0   -0.04    0.14
   1 -11   0   24.15    0.95
  -1  11   0   24.44    0.88
   1  11   0   24.88    1.26
   1  11   0   23.59    1.04
  -1  11   0   23.91    0.97
   1  11   0   24.40    1.07
   2  11   0   10.62    0.74
  -2  11   0   11.97    0.64
   2  11   0   12.25    0.79
   2  11   0   12.03    0.95
  -2  11   0   11.47    0.49
   3  11   0   -0.06    0.22
   3  11   0    0.45    0.42
   3  11   0    0.19    0.31
  -3  11   0    0.24    0.21
   4  11   0    6.31    0.78
   4  11   0    5.62    0.94
   5  11   0    2.46    0.79
   5  11   0    3.53    0.64
   6  11   0    0.13    0.34
   0  12   0    6.13    0.61
   0  12   0    6.33    0.57
   1 -12   0   28.58    1.13
   1  12   0   29.27    1.25
  -1  12   0   29.52    1.15
   1  12   0   31.16    1.25
  -1  12   0   30.46    1.04
   1  12   0   30.59    1.47
   2  12   0   17.07    1.20
   2  12   0   17.58    1.00
  -2  12   0   18.34    0.82
   2  12   0   15.82    0.96
   3  12   0    7.20    0.79
   3  12   0    7.72    1.00
  -3  12   0    7.55    0.54
   3  12   0    6.20    0.73
   4  12   0    9.12    0.96
   4  12   0    8.85    1.16
   5  12   0   17.02    1.18
   5  12   0   15.23    1.68
   6  12   0    0.96    0.48
   0  13   0    0.10    0.20
   0  13   0    0.00    0.17
  -1  13   0    0.17    0.22
   1  13   0    0.14    0.23
  -1  13   0    0.17    0.17
   1  13   0    0.35    0.26
   2  13   0    0.00    0.42
   2  13   0    0.30    0.25
  -2  13   0    0.19    0.21
   2  13   0   -0.13    0.20
   3  13   0    0.34    0.27
   3  13   0    0.18    0.27
   3  13   0    0.38    0.48
   4  13   0    0.36    0.54
   4  13   0    0.83    0.40
   5  13   0    0.56    0.34
   0  14   0   62.17    1.94
   0  14   0   59.40    2.00
  -1  14   0   13.69    0.72
   1  14   0   13.86    0.89
   1  14   0   14.95    0.88
  -1  14   0   13.06    0.80
   2  14   0    7.11    0.93
   2  14   0    6.45    0.76
  -2  14   0    6.82    0.65
   2  14   0    6.16    0.74
   3  14   0   10.75    1.04
   3  14   0   10.15    0.99
   3  14   0   10.75    1.26
   4  14   0    4.16    0.97
   4  14   0    3.88    0.68
   5  14   0    2.63    0.60
   0  15   0    0.16    0.22
   0  15   0    0.03    0.22
  -1  15   0    1.12    0.28
   1  15   0    0.82    0.36
   1  15   0    1.21    0.38
  -1  15   0    1.48    0.35
   2  15   0    3.45    0.59
   2  15   0    3.95    0.62
  -2  15   0    4.45    0.55
   3  15   0    1.34    0.48
   3  15   0    0.91    0.38
   4  15   0    7.33    0.95
   5  15   0    1.87    0.57
   0  16   0   33.60    1.44
   0  16   0   31.35    1.33
   1  16   0   -0.12    0.20
  -1  16   0    0.09    0.20
   1  16   0   -0.23    0.24
   2  16   0    4.41    0.68
   2  16   0    3.84    0.63
  -2  16   0    2.74    0.47
   3  16   0   15.09    1.10
   3  16   0   14.68    1.09
   4  16   0    2.25    0.59
   0  17   0    0.05    0.28
   0  17   0    0.21    0.25
   1  17   0    1.51    0.45
  -1  17   0    1.35    0.39
   1  17   0    1.23    0.37
  -2  17   0    0.66    0.32
   2  17   0    0.91    0.43
   2  17   0    1.03    0.43
   3  17   0    1.42    0.44
   4  17   0    0.58    0.45
   0  18   0    8.03    0.80
   0  18   0    9.12    0.95
  -1  18   0    6.42    0.77
   1  18   0    7.31    0.84
   1  18   0    7.06    0.88
   2  18   0    2.17    0.53
   2  18   0    3.22    0.64
   3  18   0    1.39    0.49
   4  18   0    1.28    0.53
   0  19   0    0.80    0.40
   1  19   0    2.10    0.50
  -1  19   0    2.04    0.49
   1  19   0    2.69    0.61
   2  19   0    1.21    0.53
   2  19   0    4.00    0.71
   3  19   0    1.87    0.56
   0  20   0    0.62    0.38
  -1  20   0    0.32    0.33
   1  20   0    0.54    0.35
   1  20   0    0.05    0.32
   2  20   0   -0.19    0.33
   3  20   0    0.52    0.40
   0  21   0   -0.12    0.27
  -1  21   0    3.43    0.65
   1  21   0    4.76    0.82
   2  21   0    0.34    0.35
   0  22   0    1.40    0.48
   7   0  -1    0.10    0.38
   6   0  -1   -0.13    0.26
   6   0  -1    0.24    0.39
   5   0  -1   -0.01    0.28
   5   0  -1   -0.20    0.17
  -5   0   1   -0.22    0.16
   5   0  -1   -0.01    0.29
   4   0  -1    0.04    0.18
   4   0  -1    0.11    0.17
   4   0  -1    0.34    0.28
   3   0  -1   -0.04    0.10
   3   0  -1    0.00    0.17
   3   0  -1   -0.13    0.13
   2   0  -1   -0.17    0.10
   2   0  -1   -0.01    0.07
  -2   0   1   -0.03    0.10
   2   0  -1   -0.01    0.08
   1   0  -1    0.05    0.05
   1   0  -1    0.03    0.05
  -1   0   1   -0.03    0.04
  -1   0   1    0.02    0.05
   1   0  -1   -0.01    0.08
  -1   0   1    0.01    0.06
   0   0  -1   -0.17    0.04
   0   0   1   -0.14    0.03
   0   0   1   -0.12    0.03
   0   0   1   -0.19    0.06
   0   0  -1   -0.16    0.02
   0   0  -1   -0.16    0.02
   1   0   1    0.14    0.10
   1   0   1   -0.06    0.08
  -1   0  -1    0.00    0.08
  -1   0  -1   -0.12    0.07
  -1   0  -1   -0.04    0.10
   1   0   1    0.01    0.08
  -2   0  -1   -0.08    0.11
  -2   0  -1   -0.02    0.11
   2   0   1    0.06    0.12
  -2   0  -1   -0.08    0.09
   2   0   1    0.00    0.14
   2   0   1   -0.12    0.10
  -3   0  -1    0.01    0.13
  -3   0  -1   -0.10    0.14
   3   0   1    0.03    0.14
   3   0   1   -0.10    0.15
   3   0   1   -0.01    0.19
  -4   0  -1    0.40    0.25
   4   0   1    0.14    0.31
  -4   0  -1    0.03    0.16
   4   0   1    0.18    0.24
   4   0   1    0.08    0.19
  -5   0  -1    0.27    0.28
   5   0   1    0.18    0.24
   5   0   1   -0.09    0.21
  -5   0  -1    0.14    0.25
  -6   0  -1    0.15    0.26
   7  -1  -1    0.01    0.43
   7   1  -1    0.73    0.54
   6  -1  -1    0.01    0.38
   6   1  -1    0.20    0.38
   6   1  -1    0.36    0.40
  -5  -1   1    3.57    0.53
   5  -1  -1    2.76    0.53
   5  -1  -1    2.47    0.59
   5  -1  -1    3.32    0.43
   5   1  -1    2.68    0.42
  -5   1   1    3.23    0.46
   5   1  -1    2.82    0.58
   5   1  -1    3.10    0.63
  -5   1   1    3.20    0.48
   4  -1  -1    3.92    0.42
   4  -1  -1    4.81    0.60
   4  -1  -1    3.95    0.62
   4   1  -1    5.07    0.71
  -4   1   1    4.24    0.46
   4   1  -1    4.12    0.44
   4   1  -1    4.01    0.60
   3  -1  -1   10.17    0.65
   3  -1  -1   10.51    0.74
   3  -1  -1    9.92    0.46
   3   1  -1   10.93    0.56
  -3   1   1    9.89    0.50
   3   1  -1    9.94    0.50
   3   1  -1   10.25    0.71
  -2  -1   1   52.77    1.75
   2  -1  -1   54.41    1.34
   2  -1  -1   55.79    1.71
   2  -1  -1   55.27    1.30
   2  -1  -1   53.52    1.69
   2   1  -1   53.68    1.44
  -2   1   1   55.20    1.35
   2   1  -1   55.35    1.39
   2   1  -1   55.71    1.78
  -2   1   1   52.17    1.67
   1  -1  -1  106.85    2.80
   1  -1  -1  102.82    2.28
  -1  -1   1  104.94    2.86
  -1  -1   1  105.97    2.38
  -1   1   1  109.79    2.22
   1   1  -1  105.62    2.87
   1   1  -1  105.08    2.38
   1   1  -1  107.59    2.33
  -1   1   1  109.08    2.79
  -1   1   1  107.86    2.28
   0  -1   1   36.44    0.98
   0  -1  -1   36.42    0.83
   0  -1  -1   35.93    0.86
   0  -1  -1   32.60    1.06
   0  -1   1   36.10    0.85
   0   1   1   36.08    0.83
   0   1   1   35.55    0.86
   0   1  -1   34.73    0.85
   0   1  -1   35.98    0.85
   0   1  -1   36.55    0.99
   1  -1   1    0.38    0.13
  -1  -1  -1    0.29    0.13
  -1  -1  -1    0.52    0.16
   1   1   1    0.46    0.12
   1   1   1    0.20    0.09
  -1   1  -1    0.34    0.12
  -1   1  -1    0.38    0.12
  -1   1  -1    0.47    0.12
   2  -1   1   74.16    2.16
   2  -1   1   76.19    2.10
  -2  -1  -1   74.20    2.27
   2  -1   1   74.00    1.88
  -2   1  -1   76.24    2.17
  -2   1  -1   74.03    1.90
   2   1   1   75.10    2.27
   2   1   1   75.29    2.03
   2   1   1   74.23    1.92
   3  -1   1   24.45    1.06
  -3  -1  -1   23.71    1.01
   3  -1   1   24.09    0.91
  -3  -1  -1   24.25    1.03
  -3   1  -1   24.19    0.97
   3   1   1   24.98    0.95
  -3   1  -1   23.78    0.94
   3   1   1   24.37    1.13
   4  -1   1    4.36    0.65
  -4  -1  -1    5.65    0.64
  -4  -1  -1    5.57    0.65
   4  -1   1    6.13    0.68
   4  -1   1    4.68    0.52
  -4   1  -1    5.53    0.59
  -4   1  -1    5.15    0.58
   4   1   1    5.53    0.69
   4   1   1    5.81    0.72
   4   1   1    5.67    0.58
  -5  -1  -1    0.26    0.24
  -5  -1  -1    0.29    0.27
   5  -1   1    0.46    0.32
  -5   1  -1    1.28    0.36
   5   1   1    0.54    0.27
  -5   1  -1    0.79    0.31
   5   1   1    0.85    0.39
   5   1   1    0.36    0.41
  -6  -1  -1    0.62    0.36
  -6  -1  -1    0.16    0.31
   6   1   1    0.23    0.32
   6   1   1    0.60    0.41
   7  -2  -1    0.72    0.51
   7   2  -1   -0.11    0.37
   6  -2  -1   -0.01    0.31
   6   2  -1   -0.22    0.36
   6   2  -1   -0.08    0.26
   5  -2  -1   14.38    0.96
   5  -2  -1   13.55    1.33
   5   2  -1   14.63    1.09
  -5   2   1   13.54    0.77
   5   2  -1   12.93    0.78
   5   2  -1   13.58    1.29
   4  -2  -1    0.78    0.33
   4  -2  -1    0.06    0.25
   4  -2  -1    0.30    0.19
   4   2  -1    0.76    0.30
   4   2  -1    0.89    0.26
   4   2  -1    0.87    0.36
  -4   2   1    0.71    0.21
   3  -2  -1    1.04    0.27
   3  -2  -1    1.61    0.37
   3  -2  -1    1.30    0.20
   3   2  -1    1.24    0.25
   3   2  -1    0.83    0.20
  -3   2   1    0.92    0.18
   3   2  -1    0.77    0.30
   2  -2  -1  136.99    2.91
   2  -2  -1  133.35    3.60
   2  -2  -1  130.16    3.45
   2   2  -1  135.42    3.15
   2   2  -1  135.22    3.09
  -2   2   1  133.83    3.58
  -2   2   1  132.54    2.92
   2   2  -1  136.20    3.79
   1  -2  -1   10.99    0.51
   1  -2  -1   11.21    0.44
  -1  -2   1   11.11    0.53
  -1  -2   1   10.52    0.42
   1   2  -1   10.80    0.43
   1   2  -1   10.72    0.53
   1   2  -1   11.37    0.41
  -1   2   1   11.70    0.26
  -1   2   1   11.52    0.28
  -1   2   1   11.32    0.43
  -1   2   1   11.18    0.26
   0  -2  -1   32.60    0.82
   0  -2   1   31.91    0.91
   0  -2   1   31.28    0.80
   0   2  -1   31.79    0.81
   0   2   1   31.08    0.78
   0   2  -1   31.20    0.92
   0   2  -1   32.69    0.81
   1  -2   1  192.09    4.18
  -1  -2  -1  196.04    5.05
  -1   2  -1  192.23    4.17
   1   2   1  196.07    4.25
  -1   2  -1  194.75    4.21
   2   2   1    3.17    0.34
  -2   2  -1    3.03    0.27
  -2   2  -1    3.16    0.32
  -2   2  -1    3.23    0.30
   2   2   1    2.78    0.41
   2   2   1    3.59    0.36
   3  -2   1   41.29    1.59
   3  -2   1   43.36    1.49
  -3   2  -1   46.76    1.38
  -3   2  -1   41.07    1.32
  -3   2  -1   44.40    1.51
   3   2   1   42.21    1.66
   3   2   1   39.75    1.50
   3   2   1   43.14    1.39
   4  -2   1   57.02    2.13
  -4  -2  -1   53.18    1.92
   4  -2   1   55.50    1.97
  -4  -2  -1   55.20    1.93
   4   2   1   52.96    2.14
   4   2   1   61.45    2.06
  -4   2  -1   51.25    1.72
   4   2   1   54.26    1.79
  -4   2  -1   54.05    1.73
  -5  -2  -1    0.51    0.29
  -5  -2  -1    0.44    0.29
   5   2   1    0.16    0.22
  -5   2  -1    0.31    0.26
  -5   2  -1    0.22    0.25
   5   2   1    0.10    0.40
   5   2   1    0.58    0.32
  -6  -2  -1    4.32    0.71
  -6  -2  -1    3.21    0.62
   6   2   1    3.38    0.58
   6   2   1    2.66    0.64
   7   3  -1   -0.05    0.37
   6  -3  -1    2.63    0.71
  -6  -3   1    1.09    0.40
   6   3  -1    1.48    0.60
   6   3  -1    2.80    0.50
   6   3  -1    1.47    0.59
   5  -3  -1   10.80    1.20
   5  -3  -1   11.13    0.84
   5   3  -1   11.96    1.20
   5   3  -1   11.03    0.99
   5   3  -1   11.98    0.76
   4  -3  -1    1.57    0.44
   4  -3  -1    1.38    0.34
  -4   3   1    1.07    0.23
  -4   3   1    1.71    0.29
   4   3  -1    1.32    0.45
   4   3  -1    0.72    0.25
   3  -3  -1    4.02    0.43
   3  -3  -1    5.79    0.67
  -3   3   1    3.97    0.29
   3   3  -1    4.18    0.45
   3   3  -1    3.38    0.51
  -3   3   1    3.87    0.42
   3   3  -1    4.00    0.42
  -3   3   1    4.63    0.29
   2  -3  -1   40.48    1.43
   2  -3  -1   42.64    1.32
  -2   3   1   41.34    0.98
   2   3  -1   39.65    1.24
   2   3  -1   42.64    1.22
   2   3  -1   42.34    1.53
  -2   3   1   41.94    1.01
  -2   3   1   41.24    1.28
  -1  -3   1    3.81    0.33
   1  -3  -1    3.59    0.35
   1  -3  -1    3.51    0.15
   1  -3  -1    3.74    0.25
  -1   3   1    4.74    0.30
   1   3  -1    3.13    0.35
   1   3  -1    3.36    0.25
   1   3  -1    3.49    0.26
  -1   3   1    3.49    0.15
   0  -3   1    0.04    0.07
   0  -3   1    0.08    0.08
   0  -3  -1   -0.04    0.06
   0   3  -1    0.08    0.08
   0   3  -1    0.09    0.08
   0   3   1    0.15    0.08
   0   3  -1   -0.06    0.07
   1  -3   1  546.48   11.54
  -1  -3  -1  553.28   13.63
  -1   3  -1  537.41   11.52
   1   3   1  539.00   11.48
  -1   3  -1  545.53   11.58
  -1   3  -1  520.69   13.99
  -2   3  -1    0.69    0.15
   2   3   1    0.51    0.25
  -2   3  -1    0.51    0.16
  -2   3  -1    0.39    0.14
   2   3   1    0.31    0.16
   3   3   1  106.18    2.75
  -3   3  -1  105.31    2.96
  -3   3  -1  103.52    2.58
  -3   3  -1  101.09    2.64
   3   3   1  102.21    3.27
   3   3   1  106.83    2.90
   4   3   1    1.88    0.42
   4   3   1    1.58    0.52
   4   3   1    1.83    0.38
  -4   3  -1    2.36    0.38
  -4   3  -1    2.12    0.39
  -5  -3  -1    0.88    0.39
  -5  -3  -1    0.84    0.39
  -5   3  -1    1.67    0.36
  -5   3  -1    1.40    0.37
   5   3   1    1.33    0.44
   5   3   1    1.92    0.42
   5   3   1    0.89    0.49
  -6  -3  -1    3.73    0.64
  -6  -3  -1    7.14    0.93
   6   3   1    3.45    0.72
   6   3   1    4.54    0.67
   7   4  -1    1.17    0.57
   6  -4  -1    0.29    0.42
   6   4  -1    0.41    0.29
   6   4  -1    0.08    0.30
   6   4  -1   -0.20    0.40
   5  -4  -1   20.04    1.41
   5   4  -1   22.79    1.41
   5   4  -1   22.19    1.09
   5   4  -1   20.06    1.32
   4  -4  -1    0.26    0.23
   4  -4  -1    0.35    0.30
   4   4  -1    0.02    0.19
   4   4  -1    0.59    0.38
   4   4  -1    0.54    0.27
  -4   4   1    0.27    0.17
  -4   4   1    0.38    0.18
   3  -4  -1   24.82    0.97
   3  -4  -1   25.81    1.24
  -3   4   1   23.95    0.71
  -3   4   1   24.36    0.70
   3   4  -1   24.02    1.00
   3   4  -1   23.67    0.94
  -3   4   1   22.49    0.73
  -3   4   1   23.11    0.91
   3   4  -1   23.85    1.22
   2  -4  -1   81.26    2.25
   2  -4  -1   80.85    2.37
  -2   4   1   80.66    1.82
   2   4  -1   78.16    2.55
   2   4  -1   81.50    2.14
  -2   4   1   82.02    2.21
   2   4  -1   83.39    2.10
  -2   4   1   83.51    1.72
  -2   4   1   78.90    1.71
   1  -4  -1   35.19    1.04
   1  -4  -1   34.73    0.76
  -1  -4   1   33.33    1.21
   1   4  -1   35.56    1.24
  -1   4   1   33.53    1.10
   1   4  -1   33.88    1.03
   1   4  -1   33.45    1.00
  -1   4   1   36.49    0.85
   0  -4   1  375.09    7.85
   0  -4  -1  369.68    7.98
   0  -4   1  377.76    9.48
   0   4  -1  371.99    7.97
   0   4  -1  371.90    9.56
   0   4   1  371.71    8.00
   0   4  -1  368.31    7.96
   1  -4   1  976.47   20.48
  -1  -4  -1 1000.00   24.64
   1   4   1  965.28   20.88
  -1   4  -1  981.18   20.58
  -1   4  -1  962.85   20.72
   2   4   1   -0.03    0.18
  -2   4  -1    0.10    0.10
   2   4   1    0.27    0.15
  -2   4  -1    0.39    0.10
  -2   4  -1    0.21    0.13
  -3   4  -1    3.77    0.40
  -3   4  -1    3.72    0.32
  -3   4  -1    3.94    0.37
   3   4   1    3.28    0.55
   3   4   1    3.93    0.47
   3   4   1    4.08    0.49
  -4   4  -1   14.27    0.70
   4   4   1   12.53    0.99
  -4   4  -1   13.22    0.74
   4   4   1   13.15    0.80
   4   4   1   11.21    0.82
  -5  -4  -1    0.42    0.30
   5   4   1    0.24    0.43
   5   4   1    0.62    0.32
   5   4   1    0.20    0.25
  -5   4  -1    0.25    0.24
  -6  -4  -1    0.32    0.28
  -6  -4  -1   -0.25    0.31
   6   4   1    0.12    0.34
   6   4   1   -0.11    0.29
   7   5  -1   -0.05    0.41
   6   5  -1    1.29    0.41
   6   5  -1    1.26    0.57
   6   5  -1    0.71    0.41
   5  -5  -1   17.00    1.30
   5   5  -1   17.63    1.00
   5   5  -1   19.13    1.26
   5   5  -1   18.31    1.32
   4  -5  -1    3.99    0.47
   4  -5  -1    3.44    0.65
  -4   5   1    4.26    0.31
   4   5  -1    3.50    0.49
   4   5  -1    3.99    0.56
  -4   5   1    4.13    0.38
   4   5  -1    3.17    0.61
   3  -5  -1    5.17    0.39
   3  -5  -1    4.57    0.62
   3   5  -1    5.47    0.55
  -3   5   1    5.09    0.36
   3   5  -1    4.28    0.47
  -3   5   1    5.03    0.29
   3   5  -1    5.64    0.68
  -3   5   1    5.19    0.23
  -3   5   1    5.15    0.23
   2  -5  -1  123.94    3.19
   2  -5  -1  118.58    3.25
   2   5  -1  121.49    2.97
  -2   5   1  117.83    2.65
   2   5  -1  119.24    3.58
   2   5  -1  121.60    3.02
  -2   5   1  122.67    3.16
   1  -5  -1  119.78    2.56
   1  -5  -1  121.33    3.15
  -1  -5   1  117.14    3.37
  -1   5   1  121.86    2.65
   1   5  -1  120.86    3.39
   1   5  -1  120.72    2.88
   1   5  -1  118.89    2.84
   0  -5  -1  133.18    3.52
   0  -5   1  134.62    3.47
   0   5  -1  130.36    2.99
   0   5  -1  129.15    3.45
   0   5  -1  132.49    3.01
   0   5   1  130.48    2.95
   0   5   1  129.26    2.96
   1  -5   1   61.81    1.48
   1   5   1   62.00    1.66
  -1   5  -1   60.40    1.57
  -1   5  -1   61.24    1.49
  -2   5  -1   78.95    2.04
   2   5   1   82.99    2.21
   2   5   1   83.96    2.66
  -2   5  -1   81.68    1.94
   3   5   1    9.98    0.81
   3   5   1   10.67    0.66
  -3   5  -1    8.65    0.45
  -3   5  -1    9.55    0.46
  -3   5  -1    9.92    0.54
  -4   5  -1    5.39    0.49
  -4   5  -1    5.52    0.55
   4   5   1    6.38    0.86
   4   5   1    5.80    0.67
   4   5   1    6.44    0.71
   5   5   1    8.37    0.92
  -5   5  -1    8.62    0.63
   5   5   1    7.14    0.79
   5   5   1    6.89    0.99
  -6  -5  -1    2.04    0.54
  -6  -5  -1    1.64    0.52
   6   5   1    1.90    0.48
   6   6  -1    2.76    0.67
   6   6  -1    2.35    0.49
   6   6  -1    2.59    0.74
   5   6  -1    3.35    0.54
   5   6  -1    3.36    0.73
   4  -6  -1    1.32    0.28
  -4   6   1    0.95    0.21
   4   6  -1    1.07    0.43
   4   6  -1    0.74    0.34
   4   6  -1    1.51    0.36
   3  -6  -1    7.75    0.45
   3   6  -1    8.17    0.60
  -3   6   1    8.37    0.39
  -3   6   1    8.01    0.44
   3   6  -1    7.50    0.82
   3   6  -1    8.00    0.56
   2  -6  -1  135.78    3.51
  -2   6   1  133.68    2.97
   2   6  -1  138.52    4.01
  -2   6   1  124.99    3.57
   2   6  -1  139.30    3.33
   2   6  -1  138.08    3.37
   1  -6  -1    0.07    0.22
   1  -6  -1    0.18    0.07
  -1   6   1    0.27    0.11
   1   6  -1    0.17    0.15
   1   6  -1    0.29    0.14
   1   6  -1    0.23    0.19
  -1   6   1    0.24    0.08
   0  -6  -1  131.00    3.64
   0  -6   1  138.01    3.60
   0   6  -1  134.36    3.11
   0   6   1  132.47    3.07
   0   6  -1  133.76    3.59
   0   6  -1  137.24    3.15
   0   6   1  136.17    3.10
   1  -6   1   11.40    0.37
   1   6   1   11.79    0.57
   1   6   1   11.74    0.57
  -1   6  -1   11.22    0.45
  -1   6  -1   11.19    0.51
  -2   6  -1   20.95    0.77
  -2   6  -1   19.59    0.65
   2   6   1   20.92    1.08
   2   6   1   21.31    0.90
   3   6   1    9.31    0.81
  -3   6  -1    8.44    0.35
  -3   6  -1    8.82    0.44
   3   6   1    8.56    0.62
  -3   6  -1    8.87    0.53
   4   6   1    0.09    0.20
  -4   6  -1    0.11    0.22
   4   6   1    1.00    0.34
   4   6   1   -0.26    0.38
  -4   6  -1    0.46    0.21
   5   6   1   19.90    1.49
   5   6   1   23.33    1.32
   5   6   1   20.50    1.16
  -6  -6  -1    0.66    0.38
  -6  -6  -1    0.99    0.43
   6   6   1    0.82    0.38
   6   7  -1    5.51    0.91
   6   7  -1    6.37    0.79
   6   7  -1    5.77    1.00
   5   7  -1    0.72    0.48
   5   7  -1    1.19    0.38
   4   7  -1   34.98    1.41
   4   7  -1   33.99    1.78
   4   7  -1   32.78    1.44
   3  -7  -1    2.68    0.28
   3   7  -1    1.95    0.38
  -3   7   1    2.47    0.26
   3   7  -1    1.69    0.47
   3   7  -1    2.56    0.44
  -3   7   1    1.80    0.29
   2  -7  -1    4.79    0.29
   2   7  -1    4.86    0.49
   2   7  -1    4.83    0.50
   2   7  -1    4.69    0.60
  -2   7   1    5.06    0.30
   1  -7  -1  184.60    3.96
   1  -7  -1  175.89    4.88
   1   7  -1  188.02    4.31
  -1   7   1  185.02    3.97
   1   7  -1  184.09    5.03
  -1   7   1  185.74    4.07
   1   7  -1  183.16    4.27
   0  -7  -1    0.09    0.14
   0  -7   1    0.08    0.11
   0   7   1   -0.04    0.11
   0   7  -1    0.06    0.12
   0   7  -1   -0.11    0.12
   0   7  -1   -0.03    0.12
   0   7   1    0.12    0.12
   1  -7   1    2.17    0.16
  -1   7  -1    2.07    0.24
  -1   7  -1    1.91    0.27
   1   7   1    2.51    0.33
   1   7   1    1.67    0.27
  -2   7  -1  393.63    8.39
  -2   7  -1  381.74    8.23
   2   7   1  389.90   10.26
   2   7   1  390.55    8.62
   3   7   1    0.00    0.19
  -3   7  -1    0.00    0.14
   3   7   1    0.23    0.33
  -3   7  -1   -0.08    0.15
   4   7   1    9.50    0.88
  -4   7  -1    8.67    0.59
   4   7   1    8.44    1.02
   5   7   1    6.90    0.85
   5   7   1    6.96    1.07
   5   7   1    6.25    0.78
  -6  -7  -1    0.50    0.44
   6   7   1    0.19    0.29
   6   8  -1    6.44    0.85
   6   8  -1    9.56    1.28
   6   8  -1    7.19    1.04
   5   8  -1    0.82    0.36
   5   8  -1    1.02    0.51
   4   8  -1   11.34    0.86
   4   8  -1   11.22    1.16
   4   8  -1   11.29    0.81
   3  -8  -1   51.39    1.48
   3   8  -1   51.92    2.15
  -3   8   1   51.30    1.36
   3   8  -1   48.13    1.75
   3   8  -1   49.26    1.72
   2  -8  -1    1.05    0.17
  -2   8   1    1.10    0.19
   2   8  -1    1.14    0.37
   2   8  -1    1.22    0.31
   2   8  -1    0.75    0.24
   1  -8  -1    2.05    0.21
   1  -8  -1    1.73    0.26
   1  -8  -1    1.49    0.44
  -1   8   1    1.51    0.19
   1   8  -1    1.35    0.29
  -1   8   1    1.40    0.22
   1   8  -1    2.01    0.32
   1   8  -1    1.65    0.36
   0  -8   1   88.89    2.56
   0   8  -1   88.43    2.55
   0   8  -1   87.36    2.25
   0   8  -1   88.22    2.28
   0   8   1   86.32    2.24
   0   8   1   89.01    2.21
   1  -8   1   20.43    0.67
   1   8   1   18.91    0.82
  -1   8  -1   19.00    0.70
  -1   8  -1   19.29    0.77
   1   8   1   19.42    0.84
  -2   8  -1  219.90    4.89
   2   8   1  213.22    6.09
   2   8   1  208.41    5.11
  -2   8  -1  217.68    4.71
   3   8   1    3.95    0.53
   3   8   1    4.18    0.73
  -3   8  -1    3.64    0.42
  -3   8  -1    3.34    0.31
   4   8   1    0.43    0.26
   4   8   1   -0.06    0.35
  -4   8  -1    0.21    0.20
   5   8   1    6.35    0.82
  -6  -8  -1    7.48    1.05
   6   8   1    9.05    1.01
   6   9  -1    2.69    0.57
   6   9  -1    2.64    0.69
   5   9  -1    0.54    0.36
   5   9  -1    1.56    0.57
   4   9  -1   46.56    2.20
   4   9  -1   44.66    1.74
   4   9  -1   44.19    1.80
   3  -9  -1   -0.03    0.08
   3   9  -1   -0.02    0.28
   3   9  -1   -0.02    0.18
  -3   9   1    0.26    0.15
   3   9  -1    0.08    0.25
   2  -9  -1    1.95    0.14
   2  -9  -1    2.20    0.24
   2   9  -1    1.58    0.34
  -2   9   1    2.39    0.28
   2   9  -1    2.12    0.46
   2   9  -1    2.04    0.37
   1  -9  -1  232.70    6.02
   1  -9  -1  240.00    6.17
  -1   9   1  239.45    5.19
  -1   9   1  231.42    5.07
   1   9  -1  229.66    6.32
   1   9  -1  227.25    5.38
   1   9  -1  225.59    5.39
   0  -9   1    0.13    0.13
   0   9  -1    0.01    0.14
   0   9  -1    0.12    0.17
   0   9   1   -0.08    0.12
   0   9   1   -0.14    0.13
   0   9  -1   -0.07    0.14
   1  -9   1    3.37    0.26
  -1   9  -1    3.57    0.34
   1   9   1    2.88    0.40
   1   9   1    4.60    0.48
  -1   9  -1    3.36    0.39
  -2   9  -1    8.46    0.43
   2   9   1    8.61    0.63
  -2   9  -1    9.77    0.56
   2   9   1    8.87    0.79
  -3   9  -1    4.08    0.47
  -3   9  -1    4.11    0.30
   3   9   1    4.26    0.57
   3   9   1    4.64    0.81
   4   9   1    0.41    0.31
   4   9   1   -0.03    0.35
  -4   9  -1    0.57    0.25
   5   9   1    2.58    0.56
   6   9   1    1.67    0.54
   6  10  -1   -0.13    0.25
   5  10  -1    2.06    0.49
   5  10  -1    2.61    0.77
   4  10  -1   10.97    1.02
   4  10  -1   10.03    0.93
   4  10  -1   11.34    1.23
   3  10  -1    3.16    0.65
   3  10  -1    2.54    0.48
   3  10  -1    3.47    0.52
  -3  10   1    2.76    0.33
   2 -10  -1    0.16    0.10
   2 -10  -1    0.17    0.12
   2 -10  -1    0.08    0.15
   2  10  -1   -0.12    0.24
  -2  10   1    0.31    0.17
   2  10  -1    0.10    0.19
   2  10  -1    0.34    0.24
   1 -10  -1   36.88    1.28
   1  10  -1   35.27    1.31
  -1  10   1   35.33    1.07
  -1  10   1   37.50    1.18
   1  10  -1   32.60    1.28
   1  10  -1   38.42    1.54
   0  10  -1    0.33    0.18
   0  10  -1    0.27    0.19
   0  10   1    0.51    0.18
   0  10  -1    0.18    0.19
   0  10   1    0.27    0.18
   1 -10   1    4.30    0.31
  -1  10  -1    4.83    0.42
  -1  10  -1    4.25    0.47
   1  10   1    5.33    0.55
   1  10   1    4.49    0.50
   2  10   1   28.98    1.25
  -2  10  -1   30.82    1.12
  -2  10  -1   30.81    0.96
   3  10   1    2.39    0.61
   3  10   1    2.27    0.48
  -3  10  -1    2.04    0.36
   4  10   1    0.66    0.48
   4  10   1    0.24    0.27
  -4  10  -1   -0.07    0.18
   5  10   1    1.98    0.53
   6  10   1    4.32    0.75
   6  11  -1    0.27    0.35
   5  11  -1    3.54    0.63
   5  11  -1    4.16    0.88
   4  11  -1    2.07    0.50
   4  11  -1    2.02    0.63
   4  11  -1    2.07    0.48
   3  11  -1   12.64    1.06
   3  11  -1   12.40    0.86
   3  11  -1   15.20    0.95
   2 -11  -1    6.92    0.42
   2  11  -1    6.43    0.72
   2  11  -1    7.33    0.71
   2  11  -1    6.11    0.78
  -2  11   1    7.86    0.49
  -1  11   1    0.09    0.13
  -1  11   1   -0.09    0.14
   1  11  -1    0.02    0.17
   1  11  -1    0.03    0.25
   1  11  -1    0.05    0.19
   0  11  -1    6.23    0.59
   0  11   1    6.32    0.48
   0  11  -1    5.63    0.55
   0  11   1    5.99    0.56
   0  11  -1    5.93    0.58
   1 -11   1    0.18    0.13
   1  11   1    0.12    0.21
   1  11   1    0.26    0.22
  -1  11  -1    0.25    0.19
  -1  11  -1    0.07    0.16
   2  11   1    2.81    0.47
  -2  11  -1    2.76    0.41
  -2  11  -1    2.90    0.33
  -3  11  -1   33.01    1.22
   3  11   1   32.33    1.45
   4  11   1   -0.04    0.27
   5  11   1    1.69    0.49
   6  11   1    0.69    0.44
   6  12  -1    1.62    0.52
   5  12  -1   -0.19    0.29
   5  12  -1    0.20    0.53
   4  12  -1    1.19    0.42
   4  12  -1    0.78    0.40
   4  12  -1    0.94    0.52
   3  12  -1    9.36    0.90
   3  12  -1    9.07    1.07
   3  12  -1   11.04    1.00
   2 -12  -1   10.35    0.54
   2  12  -1    9.80    1.01
   2  12  -1   11.10    0.82
  -2  12   1   10.24    0.60
   2  12  -1   11.54    0.80
  -1  12   1    4.17    0.46
   1  12  -1    3.19    0.54
  -1  12   1    2.95    0.34
   1  12  -1    3.49    0.50
   1  12  -1    3.59    0.50
   0  12  -1   19.07    0.95
   0  12  -1   19.03    0.99
   0  12   1   19.13    0.91
   0  12  -1   18.96    0.89
   0  12   1   18.44    0.85
   1 -12   1   22.62    0.95
  -1  12  -1   21.31    0.88
  -1  12  -1   19.84    0.94
   1  12   1   22.28    1.04
   1  12   1   21.30    1.04
   2  12   1    0.56    0.28
  -2  12  -1    0.82    0.29
  -2  12  -1    0.53    0.20
  -3  12  -1    0.34    0.24
   3  12   1    0.20    0.25
   4  12   1    1.05    0.41
   5  12   1    0.58    0.36
   5  13  -1    1.46    0.49
   4  13  -1    0.61    0.36
   4  13  -1    0.83    0.48
   4  13  -1    0.80    0.37
   3  13  -1    4.85    0.84
   3  13  -1    3.17    0.56
   3  13  -1    5.46    0.76
   2  13  -1    1.72    0.50
   2  13  -1    1.41    0.42
  -2  13   1    1.70    0.33
   2  13  -1    1.43    0.43
   1  13  -1    2.23    0.42
  -1  13   1    1.92    0.30
   1  13  -1    2.49    0.47
   1  13  -1    1.98    0.49
  -1  13   1    1.62    0.34
   0  13   1   15.10    0.78
   0  13  -1   14.00    0.79
   0  13  -1   13.47    0.83
   0  13   1   13.54    0.79
   1  13   1    1.10    0.34
   1  13   1    0.62    0.28
  -1  13  -1    1.09    0.27
  -1  13  -1    0.59    0.28
  -2  13  -1   29.25    1.20
   2  13   1   30.36    1.38
   3  13   1    7.51    0.84
  -3  13  -1    8.23    0.62
   4  13   1    2.21    0.53
   5  13   1    1.95    0.58
   5  14  -1    0.33    0.42
   4  14  -1    2.75    0.61
   4  14  -1    2.12    0.70
   4  14  -1    2.21    0.56
   3  14  -1    1.97    0.50
   3  14  -1    1.27    0.41
   3  14  -1    0.83    0.55
   2  14  -1    2.87    0.66
  -2  14   1    2.35    0.37
   2  14  -1    2.67    0.51
   2  14  -1    3.15    0.55
   1  14  -1    9.04    0.85
   1  14  -1    8.11    0.91
   1  14  -1    8.82    0.82
  -1  14   1    8.76    0.63
  -1  14   1    8.65    0.55
   0  14  -1    6.07    0.67
   0  14  -1    6.89    0.67
   0  14   1    5.70    0.64
   0  14   1    6.74    0.64
  -1  14  -1    7.32    0.55
   1  14   1    6.47    0.72
   1  14   1    5.97    0.67
  -1  14  -1    6.26    0.66
  -2  14  -1    1.10    0.32
   2  14   1    0.50    0.28
   3  14   1    0.66    0.34
  -3  14  -1    1.04    0.32
   4  14   1   -0.23    0.27
   5  14   1    0.03    0.31
   5  15  -1    0.49    0.37
   4  15  -1    3.22    0.87
   4  15  -1    1.35    0.52
   4  15  -1    1.89    0.55
   3  15  -1   -0.62    0.18
   3  15  -1    0.18    0.27
   3  15  -1    0.51    0.43
  -2  15   1    0.08    0.21
   2  15  -1    0.17    0.28
   2  15  -1    0.38    0.28
   2  15  -1    0.20    0.39
  -1  15   1   13.99    0.81
   1  15  -1   13.18    0.90
   1  15  -1   11.80    1.02
   1  15  -1   13.92    0.90
   0  15  -1   -0.23    0.16
   0  15   1    0.05    0.21
   0  15  -1   -0.05    0.19
   0  15   1   -0.26    0.18
  -1  15  -1    2.43    0.44
   1  15   1    2.71    0.51
  -1  15  -1    2.87    0.43
   1  15   1    3.08    0.51
  -2  15  -1    0.23    0.24
   2  15   1   -0.19    0.19
   3  15   1    2.22    0.52
   4  15   1    0.85    0.41
   5  15   1    3.78    0.73
   5  16  -1    0.78    0.48
   4  16  -1    9.37    1.08
   4  16  -1    6.54    0.95
   3  16  -1    0.42    0.33
   3  16  -1   -0.07    0.43
   3  16  -1    0.55    0.35
   2  16  -1    3.41    0.61
   2  16  -1    4.12    0.65
   2  16  -1    2.12    0.63
  -1  16   1    2.27    0.43
   1  16  -1    1.89    0.45
   1  16  -1    2.47    0.50
   0  16  -1    3.45    0.51
   0  16  -1    3.42    0.56
   0  16   1    3.11    0.53
   0  16   1    2.43    0.45
   1  16   1    0.79    0.34
  -1  16  -1    0.83    0.31
  -2  16  -1    6.31    0.69
   2  16   1    5.18    0.75
   3  16   1    0.20    0.28
   4  16   1    0.59    0.43
   4  17  -1   -0.17    0.28
   4  17  -1    0.14    0.35
   3  17  -1    8.86    1.02
   3  17  -1    8.59    1.20
   3  17  -1   10.48    1.11
   2  17  -1    0.15    0.26
   2  17  -1   -0.25    0.26
   1  17  -1   -0.27    0.24
   1  17  -1    0.09    0.26
  -1  17   1   -0.02    0.20
   0  17  -1   13.85    0.93
   0  17  -1   12.21    0.84
   0  17   1   12.40    0.89
   1  17   1    6.42    0.78
  -1  17  -1    6.19    0.74
   2  17   1    1.52    0.45
  -2  17  -1    2.30    0.46
   3  17   1    8.99    1.01
   4  17   1    0.14    0.36
   4  18  -1    2.94    0.66
   3  18  -1    1.50    0.51
   3  18  -1    1.86    0.58
   2  18  -1   18.46    1.22
   2  18  -1   16.49    1.18
  -1  18   1    0.43    0.30
   1  18  -1    0.52    0.34
   1  18  -1    1.15    0.37
   0  18   1    1.34    0.40
   0  18  -1    0.84    0.39
   0  18  -1    1.95    0.46
  -1  18  -1    1.77    0.43
   1  18   1    1.73    0.48
  -2  18  -1    2.87    0.55
   2  18   1    2.57    0.57
   3  18   1    0.27    0.29
   4  18   1    2.04    0.59
   3  19  -1    6.52    0.91
   3  19  -1    6.12    0.93
   2  19  -1    5.91    0.84
   2  19  -1    7.47    0.92
   1  19  -1   -0.10    0.23
   1  19  -1   -0.19    0.27
  -1  19   1    0.11    0.27
   0  19   1   24.79    1.33
   0  19  -1   20.66    1.25
   1  19   1    1.95    0.50
  -1  19  -1    1.72    0.47
   2  19   1    0.85    0.45
   3  19   1    7.09    1.00
   3  20  -1    1.17    0.54
   3  20  -1    0.85    0.43
   2  20  -1    1.86    0.60
   2  20  -1    1.69    0.56
   1  20  -1   11.47    1.11
   1  20  -1    8.85    1.05
   0  20  -1    2.45    0.59
   0  20   1    1.01    0.40
   1  20   1   21.14    1.33
  -1  20  -1   17.85    1.18
   2  20   1    0.89    0.46
   2  21  -1    1.43    0.53
   2  21  -1    1.28    0.56
   1  21  -1    0.20    0.34
   1  21  -1    0.38    0.41
   0  21   1    1.94    0.54
   0  21  -1    2.42    0.61
  -1  21  -1    3.24    0.64
   1  21   1    3.27    0.70
   2  21   1    1.54    0.59
   0  22   1    0.02    0.33
   0  22  -1    0.48    0.41
   7   0  -2    0.32    0.44
   6   0  -2   -0.11    0.32
   6   0  -2    0.04    0.29
   5   0  -2   23.81    1.37
   5   0  -2   23.19    0.97
  -5   0   2   25.74    1.09
   4   0  -2   10.90    0.63
   4   0  -2   11.11    0.56
   4   0  -2   11.31    0.85
   4   0  -2    9.63    0.99
   3   0  -2   17.75    0.72
   3   0  -2   17.73    0.95
   3   0  -2   18.30    0.65
   2   0  -2    1.11    0.18
   2   0  -2    1.39    0.16
   2   0  -2    1.43    0.28
  -2   0   2    1.47    0.26
  -1   0   2   86.17    2.39
   1   0  -2   83.07    2.40
  -1   0   2   88.43    1.96
   1   0  -2   83.64    1.96
   1   0  -2   86.47    1.88
   0   0  -2  102.90    2.35
   0   0  -2  103.17    2.78
   0   0  -2  101.66    2.34
   0   0   2  106.62    2.80
   0   0   2  104.24    2.36
  -1   0  -2  220.82    4.81
   1   0   2  217.19    4.76
  -1   0  -2  213.83    4.81
  -2   0  -2   21.18    0.87
  -2   0  -2   21.67    0.92
   2   0   2   22.13    0.82
  -2   0  -2   22.01    0.86
   3   0   2    0.64    0.21
  -3   0  -2    0.72    0.25
  -3   0  -2    0.75    0.26
   4   0   2   13.44    0.81
  -4   0  -2   12.78    0.80
   5   0   2    3.52    0.57
  -5   0  -2    5.70    0.70
  -5   0  -2    3.31    0.57
  -6   0  -2    3.15    0.60
   7  -1  -2    5.27    1.04
   7   1  -2    5.49    1.04
   6  -1  -2    0.22    0.34
   6  -1  -2    0.11    0.33
   6   1  -2   -0.01    0.31
   6   1  -2   -0.32    0.30
   5  -1  -2   20.52    1.39
   5  -1  -2   21.51    1.26
   5   1  -2   19.79    0.92
   5   1  -2   21.42    1.39
   5   1  -2   21.06    1.31
   4  -1  -2   78.40    2.75
   4  -1  -2   80.18    2.70
   4  -1  -2   77.20    2.00
   4   1  -2   79.60    2.11
   4   1  -2   76.30    2.75
   4   1  -2   78.37    2.20
  -4   1   2   76.13    2.07
   4   1  -2   76.99    2.73
   3  -1  -2    1.86    0.36
   3  -1  -2    2.12    0.22
   3  -1  -2    1.85    0.40
   3  -1  -2    2.33    0.28
   3   1  -2    2.14    0.26
   3   1  -2    2.45    0.42
   3   1  -2    2.52    0.32
   2  -1  -2  103.41    2.96
   2  -1  -2  103.74    2.25
   2  -1  -2  101.23    2.36
  -2   1   2  103.39    2.35
   2   1  -2  103.68    3.03
   2   1  -2  100.55    2.46
   2   1  -2  104.00    2.37
  -2   1   2  103.47    2.92
   1  -1  -2  217.39    4.56
   1  -1  -2  207.71    5.57
  -1  -1   2  217.08    4.70
   1  -1  -2  216.68    4.62
  -1  -1   2  217.18    5.62
  -1   1   2  236.05    4.55
   1   1  -2  219.28    4.62
  -1   1   2  215.93    4.62
   1   1  -2  215.40    4.70
  -1   1   2  211.79    5.55
   0  -1  -2   67.26    1.96
   0  -1   2   67.40    1.86
   0  -1   2   68.46    1.60
   0  -1  -2   68.06    1.61
   0  -1  -2   66.67    1.59
   0   1  -2   66.73    1.87
   0   1  -2   65.75    1.60
   0   1   2   64.47    2.01
   0   1  -2   67.40    1.60
   0   1   2   68.09    1.61
   0   1   2   68.51    1.57
  -1  -1  -2  154.08    3.56
  -1  -1  -2  152.66    3.53
   1   1   2  151.36    3.48
  -1   1  -2  153.86    3.47
  -1   1  -2  166.79    4.12
  -1   1  -2  145.73    3.50
  -2  -1  -2   99.02    2.51
  -2  -1  -2   92.15    2.45
  -2   1  -2   89.36    2.65
   2   1   2   95.79    2.39
  -2   1  -2   91.56    2.36
  -3  -1  -2    3.09    0.45
   3  -1   2    3.76    0.44
  -3  -1  -2    3.10    0.45
   3   1   2    3.82    0.45
   3   1   2    2.87    0.42
  -3   1  -2    3.50    0.43
  -3   1  -2    4.14    0.47
  -4  -1  -2   48.38    1.75
  -4  -1  -2   47.01    1.77
   4   1   2   46.14    1.79
   4   1   2   43.27    1.62
  -4   1  -2   46.03    1.64
  -5  -1  -2    9.36    0.96
  -5  -1  -2   12.11    0.89
   5   1   2   10.90    0.82
  -5   1  -2   11.64    0.82
  -5   1  -2   11.56    0.82
  -6  -1  -2    1.00    0.40
  -6  -1  -2    0.32    0.33
  -6   1  -2    0.70    0.38
   7  -2  -2    0.52    0.49
   7   2  -2   -0.01    0.41
   6  -2  -2    0.60    0.46
   6   2  -2    0.30    0.40
   6   2  -2    0.91    0.45
   5  -2  -2   -0.26    0.20
   5  -2  -2    0.25    0.29
   5   2  -2    0.53    0.24
   5   2  -2    0.01    0.31
   5   2  -2    0.25    0.34
   4  -2  -2    0.01    0.21
   4  -2  -2   -0.01    0.13
   4  -2  -2    0.22    0.24
   4   2  -2    0.02    0.17
  -4   2   2    0.12    0.14
   4   2  -2    0.14    0.17
   4   2  -2   -0.10    0.25
   3  -2  -2    2.80    0.41
   3  -2  -2    2.92    0.49
   3  -2  -2    3.08    0.22
   3  -2  -2    2.85    0.28
   3   2  -2    3.09    0.48
   3   2  -2    3.03    0.34
   3   2  -2    3.14    0.38
  -3   2   2    2.99    0.27
   2  -2  -2   45.56    1.57
   2  -2  -2   46.80    1.54
   2  -2  -2   45.81    1.14
   2  -2  -2   46.78    1.04
   2   2  -2   47.64    1.35
  -2   2   2   46.61    1.03
   2   2  -2   46.52    1.66
  -2   2   2   45.61    1.13
   2   2  -2   47.07    1.26
  -2   2   2   46.19    1.50
   1  -2  -2   17.66    0.71
   1  -2  -2   17.33    0.42
  -1  -2   2   17.37    0.74
   1  -2  -2   17.25    0.50
   1   2  -2   16.82    0.75
  -1   2   2   17.86    0.70
   1   2  -2   18.30    0.58
  -1   2   2   17.32    0.49
   1   2  -2   18.51    0.63
   0  -2  -2   48.78    1.24
   0  -2   2   49.56    1.30
   0  -2  -2   49.28    1.25
   0  -2  -2   46.30    1.60
   0  -2   2   50.04    1.42
   0   2  -2   48.53    1.24
   0   2  -2   49.80    1.42
   0   2   2   47.75    1.19
   0   2  -2   47.34    1.24
   0   2   2   48.82    1.25
  -1  -2  -2   95.32    2.37
  -1   2  -2   90.78    2.61
  -1   2  -2   97.11    2.26
   1   2   2   96.41    2.30
  -1   2  -2   96.52    2.30
  -2  -2  -2    5.92    0.53
  -2   2  -2    5.73    0.40
   2   2   2    6.04    0.38
  -2   2  -2    5.63    0.41
  -2   2  -2    5.50    0.39
   2   2   2    5.79    0.41
  -3  -2  -2    8.88    0.64
  -3  -2  -2    8.67    0.64
   3   2   2    7.99    0.56
  -3   2  -2    8.92    0.56
  -3   2  -2    7.76    0.56
   3   2   2    6.96    0.53
  -4  -2  -2    1.26    0.35
  -4  -2  -2    0.40    0.28
   4   2   2   -0.01    0.19
  -4   2  -2    0.58    0.30
  -4   2  -2    0.36    0.24
   4   2   2    0.44    0.27
  -5  -2  -2   -0.12    0.23
  -5  -2  -2   -0.01    0.28
  -5   2  -2    0.35    0.29
   5   2   2   -0.06    0.24
   5   2   2    0.21    0.29
  -5   2  -2    0.16    0.26
  -6  -2  -2    0.18    0.34
  -6  -2  -2    0.98    0.41
   6   2   2    0.42    0.34
  -6   2  -2    0.35    0.31
   7  -3  -2    0.46    0.61
   7   3  -2    0.74    0.55
   7   3  -2    0.14    0.35
   6  -3  -2    4.53    0.90
   6   3  -2    4.32    0.79
   6   3  -2    2.96    0.77
   5  -3  -2   15.35    1.00
   5  -3  -2   13.82    1.37
   5   3  -2   15.30    1.17
   5   3  -2   15.47    1.18
   5   3  -2   15.06    0.84
   4  -3  -2    7.89    0.66
   4  -3  -2    7.05    0.85
  -4   3   2    7.48    0.41
   4   3  -2    7.12    0.52
   4   3  -2    7.39    0.85
   4   3  -2    8.10    0.70
   3  -3  -2   21.83    0.99
   3  -3  -2   21.47    1.14
   3   3  -2   21.87    0.85
   3   3  -2   20.68    1.12
   3   3  -2   22.07    0.92
  -3   3   2   22.40    0.67
  -3   3   2   22.38    0.64
   2  -3  -2    8.19    0.28
   2  -3  -2    8.27    0.49
   2  -3  -2    7.03    0.54
  -2   3   2    7.59    0.27
   2   3  -2    8.18    0.60
  -2   3   2    7.20    0.44
   2   3  -2    7.41    0.45
   2   3  -2    8.32    0.43
   1  -3  -2   65.39    1.91
   1  -3  -2   63.05    1.79
  -1  -3   2   68.63    2.02
   1  -3  -2   66.83    1.42
   1  -3  -2   66.72    1.48
  -1   3   2   65.25    1.49
   1   3  -2   67.37    2.03
   1   3  -2   65.97    1.65
  -1   3   2   66.98    1.42
   1   3  -2   65.84    1.69
  -1   3   2   64.61    1.91
   0  -3   2  296.58    7.44
   0  -3  -2  316.42    7.70
   0  -3  -2  295.57    6.36
   0  -3  -2  296.54    6.36
   0   3  -2  298.48    7.46
   0   3   2  293.62    6.29
   0   3  -2  291.21    6.35
   0   3  -2  293.92    6.36
   0   3   2  293.90    6.38
  -1  -3  -2   78.64    2.04
  -1   3  -2   76.58    2.08
  -1   3  -2   78.37    1.95
   1   3   2   80.87    1.72
  -1   3  -2   74.29    1.88
   1   3   2   75.93    1.95
  -2  -3  -2    3.35    0.42
  -2   3  -2    3.59    0.34
  -2   3  -2    3.24    0.28
   2   3   2    3.78    0.41
  -2   3  -2    3.14    0.36
   2   3   2    4.04    0.29
  -3  -3  -2    9.19    0.68
  -3   3  -2   10.39    0.59
   3   3   2   10.44    0.63
  -3   3  -2   11.05    0.62
  -3   3  -2   11.51    0.66
   3   3   2   10.61    0.66
  -4  -3  -2   19.57    1.11
  -4  -3  -2   21.50    1.17
   4   3   2   18.46    1.02
  -4   3  -2   19.23    0.93
  -4   3  -2   21.31    1.01
   4   3   2   19.38    1.03
  -5  -3  -2    5.62    0.78
  -5  -3  -2    7.68    0.90
   5   3   2    7.28    0.81
  -5   3  -2    7.65    0.78
   5   3   2    6.79    0.83
  -5   3  -2    7.34    0.72
  -6  -3  -2    3.15    0.65
   6   3   2    3.48    0.60
   7  -4  -2    1.22    0.64
   7   4  -2    1.58    0.67
   6  -4  -2    1.10    0.53
   6   4  -2    0.56    0.41
   6   4  -2    0.80    0.32
   6   4  -2    0.79    0.47
   5  -4  -2    0.25    0.24
   5  -4  -2    0.29    0.32
   5   4  -2   -0.23    0.32
   5   4  -2   -0.19    0.18
   4  -4  -2   10.04    1.05
   4  -4  -2    9.27    0.69
   4   4  -2    7.59    0.88
   4   4  -2    8.86    0.67
   4   4  -2    9.53    0.61
  -4   4   2    9.76    0.47
  -4   4   2    8.78    0.42
   3  -4  -2    0.96    0.31
   3  -4  -2    0.43    0.19
   3   4  -2    0.51    0.22
  -3   4   2    0.59    0.10
  -3   4   2    0.54    0.11
   3   4  -2    0.52    0.20
   3   4  -2    0.63    0.29
   2  -4  -2   10.46    0.55
   2   4  -2   11.08    0.71
   2   4  -2   10.34    0.53
  -2   4   2   10.54    0.28
  -2   4   2   10.59    0.53
   2   4  -2   11.77    0.60
   1  -4  -2   10.88    0.35
  -1  -4   2   10.27    0.58
   1  -4  -2   11.07    0.54
   1  -4  -2   11.22    0.55
  -1   4   2   10.77    0.33
   1   4  -2   10.96    0.51
  -1   4   2    9.95    0.60
   1   4  -2   11.51    0.50
   1   4  -2   11.12    0.62
   0  -4   2   63.00    1.78
   0  -4  -2   60.40    1.58
   0   4  -2   60.77    1.58
   0   4  -2   62.47    1.79
   0   4   2   61.34    1.52
   0   4  -2   62.76    1.58
   1  -4   2   14.50    0.61
  -1   4  -2   14.11    0.59
  -1   4  -2   14.88    0.52
  -1   4  -2   15.37    0.57
   1   4   2   15.78    0.64
  -2   4  -2   25.60    0.94
   2   4   2   26.77    1.01
   2   4   2   26.00    0.86
  -2   4  -2   25.96    0.94
  -2   4  -2   26.24    0.87
  -2   4  -2   25.79    0.86
  -3  -4  -2    0.11    0.22
  -3   4  -2   -0.14    0.13
   3   4   2    0.18    0.21
   3   4   2    0.02    0.13
  -3   4  -2    0.04    0.18
  -3   4  -2    0.05    0.14
  -4  -4  -2    1.62    0.47
  -4   4  -2    2.74    0.43
   4   4   2    2.26    0.43
   4   4   2    2.50    0.46
  -4   4  -2    2.19    0.39
  -5  -4  -2    7.53    0.91
  -5  -4  -2    5.55    0.81
   5   4   2    5.21    0.72
  -5   4  -2    5.66    0.67
   5   4   2    5.44    0.72
  -6  -4  -2   -0.30    0.28
  -6  -4  -2    0.06    0.30
   6   4   2   -0.02    0.32
   7   5  -2    1.56    0.61
   6  -5  -2    5.11    0.99
   6   5  -2    5.65    0.69
   6   5  -2    5.04    0.88
   6   5  -2    3.70    0.78
   5  -5  -2    0.14    0.32
   5   5  -2    0.40    0.31
   5   5  -2    0.09    0.20
   5   5  -2    0.51    0.41
   4  -5  -2    1.18    0.31
   4  -5  -2    1.25    0.42
   4   5  -2    2.10    0.55
   4   5  -2    1.31    0.31
   4   5  -2    1.32    0.35
   3  -5  -2  104.02    3.04
   3  -5  -2   94.74    2.80
  -3   5   2   93.59    2.07
  -3   5   2   95.12    2.73
   3   5  -2   91.81    2.60
   3   5  -2   94.01    2.54
   3   5  -2   95.21    3.18
   2  -5  -2    4.15    0.53
   2  -5  -2    3.43    0.36
   2   5  -2    3.89    0.44
   2   5  -2    3.38    0.36
  -2   5   2    4.38    0.40
  -2   5   2    3.70    0.14
   2   5  -2    3.89    0.51
   1  -5  -2   23.99    0.89
   1  -5  -2   22.89    0.63
   1  -5  -2   23.57    0.89
   1   5  -2   23.10    0.84
   1   5  -2   21.76    0.96
   1   5  -2   22.81    0.81
  -1   5   2   22.25    0.63
   0  -5   2   76.00    2.15
   0   5  -2   75.10    1.92
   0   5  -2   76.98    1.92
   0   5   2   76.41    1.86
   0   5  -2   75.76    2.17
   1  -5   2   12.92    0.51
  -1   5  -2   11.56    0.57
  -1   5  -2   12.58    0.53
  -1   5  -2   12.46    0.47
   1   5   2   13.36    0.61
  -2   5  -2    4.59    0.26
  -2   5  -2    5.68    0.49
  -2   5  -2    4.45    0.39
   2   5   2    5.03    0.49
  -2   5  -2    4.54    0.26
  -3   5  -2   40.94    1.40
  -3   5  -2   44.01    1.32
  -3   5  -2   44.36    1.36
   3   5   2   41.65    1.53
   3   5   2   43.99    1.46
  -4  -5  -2    1.30    0.45
  -4   5  -2    1.57    0.36
   4   5   2    1.96    0.41
   4   5   2    0.92    0.30
  -4   5  -2    1.23    0.32
  -5  -5  -2    0.05    0.29
  -5  -5  -2    0.29    0.31
   5   5   2    0.20    0.25
  -5   5  -2   -0.15    0.20
  -6  -5  -2    1.32    0.51
  -6  -5  -2    0.63    0.42
   6   5   2    0.70    0.42
   7   6  -2    0.80    0.55
   6   6  -2    1.27    0.56
   6   6  -2    1.16    0.52
   6   6  -2    1.58    0.46
   5  -6  -2    2.05    0.59
   5   6  -2    2.22    0.50
   5   6  -2    1.97    0.42
   5   6  -2    1.95    0.54
   4  -6  -2   18.65    1.24
   4  -6  -2   17.78    0.91
   4   6  -2   17.80    1.22
   4   6  -2   16.12    0.94
   4   6  -2   17.47    0.91
   3  -6  -2    0.35    0.25
   3  -6  -2    0.24    0.16
  -3   6   2    0.14    0.08
   3   6  -2    0.57    0.25
   3   6  -2    0.12    0.28
  -3   6   2   -0.02    0.16
   3   6  -2    0.08    0.17
   2  -6  -2   10.97    0.71
   2  -6  -2   11.27    0.56
  -2   6   2    9.49    0.60
   2   6  -2   10.27    0.61
   2   6  -2    9.82    0.73
   2   6  -2   10.66    0.59
  -2   6   2   10.97    0.34
   1  -6  -2   42.17    1.07
   1  -6  -2   43.67    1.46
   1  -6  -2   43.51    1.09
  -1   6   2   43.86    1.11
   1   6  -2   43.14    1.33
   1   6  -2   41.64    1.54
   1   6  -2   41.29    1.29
   0  -6   2    1.67    0.25
   0   6   2    1.31    0.22
   0   6  -2    1.31    0.23
   0   6  -2    1.29    0.22
   0   6  -2    1.40    0.24
   1  -6   2    0.70    0.13
  -1   6  -2    0.96    0.21
   1   6   2    0.92    0.21
  -1   6  -2    0.72    0.18
  -1   6  -2    0.64    0.12
  -2   6  -2   30.43    1.04
  -2   6  -2   27.75    0.92
   2   6   2   28.15    1.11
   3   6   2   13.40    0.81
   3   6   2   14.28    0.73
  -3   6  -2   14.43    0.65
  -3   6  -2   13.98    0.57
  -3   6  -2   14.93    0.75
  -3   6  -2   14.55    0.54
   4   6   2   27.31    1.31
  -4   6  -2   28.90    1.20
  -4   6  -2   29.92    1.07
   4   6   2   28.29    1.27
  -5  -6  -2    4.75    0.78
  -5   6  -2    6.89    0.70
   5   6   2    6.49    0.79
  -6  -6  -2    0.38    0.42
  -6  -6  -2    0.21    0.40
   6   6   2    0.42    0.33
   6   7  -2    7.67    1.12
   6   7  -2    3.90    0.64
   6   7  -2    5.15    0.93
   5   7  -2    0.73    0.31
   5   7  -2    0.48    0.42
   5   7  -2    0.38    0.31
   4  -7  -2    8.46    0.59
   4  -7  -2    8.21    1.00
   4   7  -2    8.71    1.02
   4   7  -2    8.55    0.81
   4   7  -2    9.79    0.88
   3  -7  -2    0.00    0.12
   3   7  -2    0.25    0.23
   3   7  -2   -0.09    0.18
   3   7  -2   -0.06    0.25
  -3   7   2   -0.04    0.08
   2  -7  -2    2.17    0.29
  -2   7   2    1.82    0.18
   2   7  -2    1.75    0.31
  -2   7   2    2.43    0.35
   2   7  -2    1.54    0.39
   2   7  -2    1.76    0.33
   1  -7  -2   17.33    0.59
   1  -7  -2   16.71    0.55
   1  -7  -2   18.35    0.97
   1   7  -2   18.17    0.78
  -1   7   2   16.41    0.59
   1   7  -2   17.47    0.76
   1   7  -2   16.82    0.87
   0  -7   2    7.01    0.44
   0   7  -2    6.35    0.41
   0   7   2    6.17    0.39
   0   7  -2    5.73    0.41
   0   7  -2    5.98    0.42
   1  -7   2   33.63    0.98
  -1   7  -2   33.01    1.03
   1   7   2   32.65    1.14
  -1   7  -2   33.44    1.11
  -1   7  -2   31.82    0.99
  -2   7  -2   68.20    1.76
   2   7   2   67.09    2.02
  -2   7  -2   64.42    1.86
  -3   7  -2    5.48    0.54
   3   7   2    5.95    0.64
  -3   7  -2    5.84    0.48
   4   7   2    1.87    0.39
  -4   7  -2    1.68    0.37
   4   7   2    1.72    0.41
  -5  -7  -2    1.45    0.52
   5   7   2    0.72    0.35
  -5   7  -2    0.54    0.30
  -6  -7  -2    0.29    0.39
  -6  -7  -2   -0.46    0.32
   6   7   2   -0.06    0.35
   6   8  -2    5.42    0.74
   6   8  -2    4.93    0.94
   5   8  -2   -0.13    0.35
   5   8  -2   -0.04    0.29
   5   8  -2    0.08    0.26
   4   8  -2    2.89    0.68
   4   8  -2    1.80    0.40
   4   8  -2    1.65    0.42
   3  -8  -2   11.19    0.60
  -3   8   2   11.21    0.73
   3   8  -2   11.77    0.74
  -3   8   2   11.43    0.42
   3   8  -2   11.32    0.76
   3   8  -2   11.69    0.97
   2  -8  -2   22.38    0.89
   2   8  -2   23.23    0.99
   2   8  -2   23.04    1.21
  -2   8   2   22.71    0.70
   2   8  -2   23.49    1.04
   1  -8  -2    0.73    0.39
   1   8  -2    0.32    0.22
   1   8  -2    0.37    0.20
  -1   8   2    0.63    0.15
   1   8  -2    0.40    0.20
   0  -8   2    6.12    0.44
   0   8  -2    6.68    0.45
   0   8   2    5.93    0.41
   0   8  -2    6.47    0.48
   0   8  -2    6.57    0.47
   1  -8   2   95.42    2.48
   1   8   2   95.99    2.52
  -1   8  -2   92.08    2.50
  -1   8  -2   93.92    2.45
  -1   8  -2   92.69    2.35
   2   8   2   22.29    1.03
  -2   8  -2   24.26    0.97
  -2   8  -2   24.66    0.86
  -3   8  -2    5.39    0.46
   3   8   2    4.80    0.61
  -3   8  -2    5.32    0.54
  -4   8  -2    3.54    0.49
   4   8   2    3.17    0.55
  -5  -8  -2    0.05    0.30
   5   8   2    0.44    0.31
  -6  -8  -2    0.49    0.43
  -6  -8  -2    0.27    0.42
   6   8   2    0.77    0.43
   6   9  -2    9.72    1.03
   5   9  -2   -0.09    0.20
   5   9  -2    0.01    0.27
   5   9  -2   -0.14    0.30
   4   9  -2    7.17    0.96
   4   9  -2    5.22    0.72
   4   9  -2    5.69    0.69
   3  -9  -2    9.78    0.54
   3   9  -2    7.65    0.77
   3   9  -2    9.40    1.01
   3   9  -2   10.08    0.70
   2  -9  -2    0.18    0.16
   2   9  -2    0.09    0.18
   2   9  -2    0.58    0.33
  -2   9   2    0.07    0.12
   2   9  -2    0.22    0.21
   1  -9  -2   39.04    1.69
   1   9  -2   42.11    1.61
   1   9  -2   40.07    1.39
  -1   9   2   41.11    1.21
   1   9  -2   39.81    1.39
   0   9  -2   10.30    0.57
   0   9  -2    8.55    0.56
   0   9  -2    8.87    0.57
   0   9   2    9.03    0.53
   1  -9   2   43.83    1.26
  -1   9  -2   40.38    1.26
  -1   9  -2   41.84    1.28
  -1   9  -2   41.38    1.38
   1   9   2   40.44    1.42
  -2   9  -2    2.65    0.40
   2   9   2    2.91    0.45
  -2   9  -2    3.05    0.35
   3   9   2   43.81    1.69
  -3   9  -2   42.57    1.30
  -3   9  -2   44.22    1.50
  -4   9  -2    0.18    0.25
   4   9   2    0.12    0.23
   5   9   2    1.20    0.45
  -6  -9  -2    4.73    0.90
   6   9   2    4.56    0.78
   6  10  -2    1.16    0.48
   5  10  -2    3.87    0.67
   5  10  -2    4.97    0.71
   5  10  -2    5.85    0.98
   4  10  -2    0.84    0.44
   4  10  -2    0.72    0.31
   4  10  -2    1.13    0.39
   3  10  -2   -0.34    0.22
   3  10  -2    0.28    0.38
   3  10  -2    0.25    0.27
   2 -10  -2    2.86    0.15
   2 -10  -2    3.08    0.37
   2 -10  -2    2.73    0.16
   2  10  -2    3.06    0.58
   2  10  -2    2.58    0.44
  -2  10   2    4.11    0.36
   2  10  -2    3.39    0.49
   1 -10  -2   12.16    1.00
   1  10  -2   11.36    0.70
   1  10  -2   11.43    0.80
   1  10  -2   12.19    0.72
  -1  10   2   11.63    0.58
   0  10  -2    2.51    0.38
   0  10   2    2.72    0.38
   0  10  -2    2.32    0.36
   0  10  -2    2.93    0.41
   1 -10   2   32.73    1.06
  -1  10  -2   32.00    1.07
  -1  10  -2   32.74    1.21
  -1  10  -2   32.77    1.12
   1  10   2   32.00    1.25
  -2  10  -2    7.27    0.47
   2  10   2    6.48    0.68
  -2  10  -2    7.50    0.54
   3  10   2   12.45    0.87
  -3  10  -2   12.03    0.73
  -4  10  -2    0.22    0.25
   4  10   2    0.74    0.35
   5  10   2   10.52    1.07
  -6 -10  -2    0.60    0.47
   6  10   2    0.02    0.35
   6  11  -2    8.70    1.02
   5  11  -2    6.84    1.10
   5  11  -2    8.84    1.02
   5  11  -2    8.51    0.95
   4  11  -2    0.05    0.24
   4  11  -2   -0.21    0.34
   4  11  -2    0.48    0.33
   3  11  -2   56.33    2.41
   3  11  -2   53.26    2.02
   3  11  -2   58.86    2.04
   2 -11  -2   12.76    0.67
   2  11  -2   11.15    0.80
   2  11  -2   10.83    0.76
   2  11  -2   11.33    0.91
  -2  11   2   12.79    0.58
   1 -11  -2    0.28    0.54
  -1  11   2    0.01    0.15
   1  11  -2   -0.08    0.16
   1  11  -2   -0.03    0.26
   1  11  -2   -0.09    0.18
   0  11  -2  155.83    4.31
   0  11  -2  148.60    3.83
   0  11   2  152.66    3.78
   0  11  -2  155.33    3.81
   1 -11   2    3.41    0.31
   1  11   2    4.77    0.54
  -1  11  -2    3.76    0.37
  -1  11  -2    3.84    0.44
  -1  11  -2    3.61    0.46
  -2  11  -2    0.28    0.17
   2  11   2    0.06    0.24
  -2  11  -2   -0.03    0.18
  -3  11  -2   38.92    1.41
   3  11   2   34.95    1.56
   4  11   2    1.22    0.42
  -4  11  -2    0.93    0.34
   5  11   2    5.02    0.78
   6  12  -2    0.23    0.42
   5  12  -2    5.78    0.80
   5  12  -2    6.81    1.11
   5  12  -2    7.90    0.99
   4  12  -2   12.89    1.35
   4  12  -2   12.29    0.93
   4  12  -2   13.30    1.00
   3  12  -2   -0.03    0.34
   3  12  -2   -0.04    0.21
   3  12  -2    0.14    0.24
   2 -12  -2    4.85    0.50
   2  12  -2    5.83    0.70
   2  12  -2    5.76    0.78
   2  12  -2    4.59    0.60
  -2  12   2    5.44    0.41
   1 -12  -2    2.30    0.69
   1  12  -2    2.50    0.45
   1  12  -2    1.66    0.43
  -1  12   2    2.37    0.35
   1  12  -2    2.01    0.42
   0  12  -2   12.49    0.78
   0  12   2   12.38    0.73
   0  12  -2   12.14    0.77
   0  12  -2   13.72    0.76
   1  12   2    3.67    0.51
  -1  12  -2    3.63    0.50
  -1  12  -2    3.53    0.43
  -2  12  -2   70.75    2.14
  -2  12  -2   70.41    1.96
   2  12   2   69.21    2.30
  -3  12  -2   45.21    1.61
   3  12   2   45.80    1.85
   4  12   2    0.00    0.27
   5  12   2    0.35    0.37
   5  13  -2   10.74    1.12
   5  13  -2    9.80    1.15
   4  13  -2    1.04    0.42
   4  13  -2    0.60    0.50
   4  13  -2    1.22    0.45
   3  13  -2   22.99    1.48
   3  13  -2   22.52    1.28
   3  13  -2   24.40    1.28
  -2  13   2   29.17    1.07
   2  13  -2   31.94    1.63
   2  13  -2   29.55    1.38
   2  13  -2   26.24    1.30
  -1  13   2    0.43    0.22
   1  13  -2    0.16    0.23
   1  13  -2    0.19    0.27
   1  13  -2    0.66    0.35
   0  13  -2   60.91    1.97
   0  13  -2   60.45    2.04
   0  13  -2   61.47    2.14
   0  13   2   64.02    1.98
  -1  13  -2   14.85    0.86
   1  13   2   16.05    0.92
  -1  13  -2   16.21    0.82
  -2  13  -2   16.77    0.79
  -2  13  -2   17.65    0.95
   2  13   2   18.70    1.06
   3  13   2    5.83    0.77
  -3  13  -2    8.19    0.74
   4  13   2   19.61    1.26
   5  13   2    3.28    0.68
   5  14  -2    2.82    0.65
   5  14  -2    2.08    0.59
   4  14  -2    0.43    0.36
   4  14  -2    1.09    0.59
   4  14  -2    0.22    0.39
   3  14  -2    6.05    0.94
   3  14  -2    7.17    0.87
   3  14  -2    7.22    0.86
   2  14  -2   29.99    1.61
   2  14  -2   28.09    1.36
   2  14  -2   28.19    1.38
  -2  14   2   26.71    1.06
   1 -14  -2    7.59    1.04
   1  14  -2    6.09    0.69
   1  14  -2    5.64    0.68
   1  14  -2    5.17    0.72
  -1  14   2    5.19    0.56
   0  14   2    2.96    0.46
   0  14  -2    3.35    0.52
   0  14  -2    3.22    0.53
   0  14  -2    3.84    0.52
   1  14   2    0.82    0.32
  -1  14  -2    0.63    0.26
  -1  14  -2    0.89    0.31
   2  14   2    1.71    0.43
  -2  14  -2    1.17    0.36
   3  14   2    0.77    0.40
  -3  14  -2    0.57    0.31
   4  14   2    1.10    0.43
   5  14   2    0.11    0.32
   5  15  -2    3.37    0.80
   5  15  -2    2.11    0.58
   4  15  -2   16.59    1.23
   4  15  -2   18.64    1.25
   4  15  -2   17.77    1.49
   3  15  -2   -0.04    0.26
   3  15  -2    0.74    0.38
   3  15  -2   -0.18    0.39
   2  15  -2   11.74    1.06
   2  15  -2   10.90    1.04
   2  15  -2   10.48    1.13
   1 -15  -2   36.12    2.05
  -1  15   2   34.67    1.36
   1  15  -2   37.25    1.73
   1  15  -2   34.77    1.54
   1  15  -2   35.87    1.53
   0  15  -2   -0.02    0.29
   0  15  -2    0.19    0.23
   0  15   2   -0.01    0.18
   0  15  -2    0.00    0.21
  -1  15  -2   82.48    2.39
  -1  15  -2   77.98    2.52
   1  15   2   80.20    2.58
  -2  15  -2    0.89    0.35
   2  15   2    1.27    0.40
   3  15   2   -0.12    0.23
  -3  15  -2    0.05    0.25
   4  15   2   23.09    1.44
   5  16  -2    9.48    1.14
   4  16  -2   -0.02    0.27
   4  16  -2    0.38    0.38
   3  16  -2    0.13    0.33
   3  16  -2   -0.44    0.31
   3  16  -2    0.09    0.32
   2  16  -2   13.55    1.00
   2  16  -2   10.72    1.05
   2  16  -2   11.58    1.20
   1  16  -2    1.16    0.39
  -1  16   2    1.06    0.32
   1  16  -2    0.54    0.41
   1  16  -2    0.99    0.33
   0  16  -2    6.89    0.80
   0  16  -2    6.55    0.70
   0  16   2    5.09    0.64
  -1  16  -2   52.10    1.79
   1  16   2   50.89    1.96
  -1  16  -2   50.35    1.92
   2  16   2   15.16    1.05
  -2  16  -2   14.92    0.94
   3  16   2    0.11    0.36
   4  16   2    0.66    0.46
   4  17  -2    2.07    0.60
   4  17  -2    1.67    0.54
   3  17  -2    0.70    0.56
   3  17  -2   -0.66    0.20
   3  17  -2    0.23    0.34
   2  17  -2    4.43    0.82
   2  17  -2    6.23    0.87
   2  17  -2    5.60    0.80
  -1  17   2    3.20    0.51
   1  17  -2    2.72    0.53
   1  17  -2    2.13    0.61
   1  17  -2    1.85    0.50
   0  17   2   -0.12    0.23
   0  17  -2   -0.03    0.27
   0  17  -2   -0.01    0.23
  -1  17  -2   13.50    0.95
   1  17   2   12.97    0.96
  -2  17  -2    5.26    0.70
   2  17   2    6.80    0.85
   3  17   2    0.42    0.39
   4  17   2   10.18    1.17
   4  18  -2   -0.17    0.29
   3  18  -2    3.91    0.78
   3  18  -2    3.59    0.90
   3  18  -2    3.90    0.75
   2  18  -2   -0.91    0.43
   2  18  -2    0.07    0.30
   2  18  -2    0.55    0.32
   1  18  -2    0.07    0.35
   1  18  -2   -0.15    0.20
  -1  18   2    0.71    0.32
   0  18  -2    4.40    0.70
   0  18   2    5.99    0.74
   0  18  -2    5.92    0.72
  -1  18  -2    2.59    0.55
   1  18   2    2.52    0.56
  -2  18  -2    0.37    0.33
   2  18   2   -0.06    0.24
   3  18   2    1.40    0.51
   3  19  -2    0.70    0.44
   3  19  -2    0.64    0.43
   2  19  -2    0.16    0.30
   2  19  -2    0.11    0.37
   1  19  -2    0.28    0.28
   1  19  -2    0.49    0.38
   0  19  -2   13.12    1.19
   0  19  -2   12.35    1.14
   0  19   2   11.63    1.08
   1  19   2    2.51    0.59
  -1  19  -2    1.39    0.45
  -2  19  -2    0.21    0.33
   2  19   2   -0.10    0.27
   3  19   2    0.28    0.35
   3  20  -2    3.57    0.75
   2  20  -2    2.67    0.65
   2  20  -2    1.72    0.54
   1  20  -2    0.56    0.36
   1  20  -2    0.86    0.50
   0  20  -2    1.43    0.49
   0  20   2    1.11    0.39
   1  20   2    1.51    0.51
  -1  20  -2    2.30    0.58
   2  20   2    0.66    0.40
   2  21  -2    3.02    0.70
   2  21  -2    2.63    0.64
   1  21  -2    0.92    0.44
   1  21  -2    1.30    0.50
   0  21   2    2.58    0.57
   0  21  -2    3.15    0.65
  -1  21  -2    2.57    0.61
   1  21   2    1.00    0.43
   7   0  -3    0.06    0.46
   6   0  -3   -0.01    0.27
   6   0  -3    0.35    0.33
   5   0  -3   -0.23    0.24
   5   0  -3    0.26    0.31
   4   0  -3    0.21    0.27
   4   0  -3    0.08    0.14
   4   0  -3   -0.09    0.15
   3   0  -3    0.02    0.13
   3   0  -3    0.09    0.19
   3   0  -3   -0.11    0.07
   2   0  -3   -0.05    0.07
   2   0  -3    0.02    0.13
   2   0  -3    0.00    0.09
   1   0  -3   -0.04    0.12
  -1   0   3   -0.02    0.14
   1   0  -3   -0.15    0.09
   1   0  -3   -0.08    0.08
   0   0  -3    0.14    0.12
   0   0  -3    0.12    0.14
   0   0  -3   -0.06    0.15
   0   0   3   -0.23    0.18
  -1   0  -3   -0.26    0.17
  -1   0  -3    0.05    0.11
  -1   0  -3    0.10    0.14
  -2   0  -3    0.11    0.16
   2   0   3    0.14    0.16
  -2   0  -3   -0.06    0.15
   3   0   3   -0.30    0.19
  -3   0  -3   -0.09    0.21
  -3   0  -3   -0.26    0.17
  -4   0  -3    0.18    0.29
  -4   0  -3   -0.09    0.26
  -5   0  -3    0.21    0.25
  -5   0  -3    0.35    0.31
  -6   0  -3   -0.05    0.23
  -6   0  -3    0.17    0.36
   7  -1  -3    0.96    0.62
   7   1  -3    0.58    0.53
   6  -1  -3    3.59    0.68
   6  -1  -3    3.69    0.82
   6   1  -3    2.98    0.74
   6   1  -3    3.86    0.75
   5  -1  -3    3.53    0.74
   5  -1  -3    4.36    0.69
   5   1  -3    4.35    0.46
   5   1  -3    3.65    0.50
   5   1  -3    4.73    0.78
   5   1  -3    4.08    0.76
   4  -1  -3   23.22    0.91
   4  -1  -3   23.77    1.37
   4  -1  -3   24.54    1.28
   4  -1  -3   24.50    0.80
   4   1  -3   22.58    1.30
   4   1  -3   24.29    0.89
   4   1  -3   23.35    0.99
   3  -1  -3   26.60    1.24
   3  -1  -3   27.11    0.78
   3  -1  -3   28.37    0.92
   3   1  -3   27.28    0.89
   3   1  -3   27.91    1.31
   3   1  -3   27.29    0.99
   2  -1  -3   19.24    0.91
   2  -1  -3   19.57    0.54
   2  -1  -3   19.06    0.65
   2   1  -3   20.83    0.97
   2   1  -3   20.15    0.73
   2   1  -3   18.97    0.64
   1  -1  -3    3.46    0.21
   1  -1  -3    3.53    0.37
   1  -1  -3    3.81    0.26
  -1  -1   3    3.66    0.39
   1   1  -3    3.33    0.38
  -1   1   3    3.72    0.38
   1   1  -3    3.69    0.31
   1   1  -3    4.06    0.26
   0  -1   3   58.34    1.74
   0  -1  -3   58.34    1.50
   0  -1  -3   57.24    1.47
   0  -1  -3   57.62    1.79
   0   1  -3   56.17    1.72
   0   1  -3   56.39    1.49
   0   1  -3   55.91    1.47
   0   1   3   50.43    1.86
  -1  -1  -3   14.24    0.64
  -1  -1  -3   14.40    0.65
  -1   1  -3   13.44    0.62
  -1   1  -3   11.87    0.71
   1   1   3   12.69    0.59
  -1   1  -3   13.78    0.61
  -2  -1  -3   -0.02    0.16
  -2  -1  -3    0.00    0.15
  -2   1  -3   -0.06    0.13
  -2   1  -3   -0.10    0.16
   2   1   3    0.00    0.13
  -3  -1  -3    0.87    0.31
  -3  -1  -3    1.21    0.35
  -3   1  -3    0.94    0.28
  -3   1  -3    1.22    0.31
   3   1   3    1.29    0.31
  -4  -1  -3    1.22    0.38
  -4  -1  -3    2.14    0.50
  -4   1  -3    2.91    0.49
  -4   1  -3    2.08    0.46
   4   1   3    2.32    0.45
  -5  -1  -3    1.42    0.45
  -5  -1  -3    0.67    0.39
  -5   1  -3    1.52    0.45
  -5   1  -3    1.12    0.42
   5   1   3    0.87    0.41
  -6  -1  -3    1.41    0.49
  -6  -1  -3    1.25    0.46
  -6   1  -3    1.55    0.47
   7  -2  -3    4.92    1.03
   7   2  -3    6.19    1.03
   7   2  -3    4.92    1.04
   6  -2  -3    0.06    0.32
   6   2  -3    0.04    0.36
   6   2  -3    0.31    0.36
   5  -2  -3   -0.04    0.28
   5  -2  -3    0.31    0.33
   5   2  -3    0.36    0.25
   5   2  -3    0.41    0.40
   5   2  -3    0.35    0.21
   5   2  -3    0.35    0.36
   4  -2  -3   24.65    1.42
   4  -2  -3   27.28    1.34
   4  -2  -3   26.99    0.94
   4  -2  -3   26.23    0.81
  -4   2   3   26.77    0.86
   4   2  -3   25.50    1.41
   4   2  -3   27.09    1.12
   4   2  -3   26.95    0.99
   3  -2  -3    2.85    0.49
   3  -2  -3    2.81    0.29
   3  -2  -3    2.72    0.17
   3  -2  -3    2.07    0.38
   3   2  -3    3.00    0.38
   3   2  -3    2.68    0.31
   3   2  -3    2.37    0.45
   2  -2  -3    2.31    0.11
   2  -2  -3    2.10    0.34
   2  -2  -3    2.19    0.22
   2   2  -3    2.46    0.40
   2   2  -3    2.46    0.26
  -2   2   3    2.34    0.12
   2   2  -3    2.61    0.32
  -2   2   3    2.63    0.23
  -1  -2   3  125.44    3.43
   1  -2  -3  124.00    3.41
   1  -2  -3  128.75    2.68
   1  -2  -3  119.31    2.76
  -1   2   3  124.48    3.39
   1   2  -3  122.60    3.46
   1   2  -3  118.53    2.80
  -1   2   3  123.54    2.77
   1   2  -3  118.12    2.88
   0  -2   3    4.04    0.38
   0  -2  -3    4.35    0.31
   0  -2  -3    3.90    0.49
   0  -2  -3    4.63    0.30
   0   2  -3    3.45    0.31
   0   2   3    3.90    0.26
   0   2  -3    3.66    0.32
   0   2  -3    3.78    0.34
   0   2   3    3.73    0.49
  -1  -2  -3   26.23    0.97
  -1  -2  -3   26.41    0.96
   1   2   3   25.26    0.89
  -1   2  -3   25.69    0.98
  -1   2  -3   25.97    0.92
  -1   2  -3   25.46    0.88
  -2  -2  -3   38.52    1.38
  -2  -2  -3   42.21    1.46
  -2   2  -3   39.14    1.29
  -2   2  -3   41.48    1.38
  -2   2  -3   45.45    1.55
   2   2   3   38.95    1.34
  -3  -2  -3    1.55    0.37
  -3  -2  -3    1.73    0.40
   3   2   3    1.98    0.38
  -3   2  -3    2.21    0.40
  -3   2  -3    1.29    0.33
  -4  -2  -3    3.10    0.59
  -4  -2  -3    3.37    0.57
  -4   2  -3    3.24    0.51
  -4   2  -3    2.88    0.52
   4   2   3    3.60    0.58
  -5  -2  -3    5.85    0.77
  -5   2  -3    5.39    0.71
   5   2   3    5.01    0.68
  -5   2  -3    4.93    0.67
  -6  -2  -3   -0.02    0.35
  -6  -2  -3    0.39    0.38
  -6   2  -3    0.20    0.33
   7  -3  -3   -0.44    0.33
   7   3  -3    0.59    0.48
   6  -3  -3   30.85    1.95
   6   3  -3   32.27    1.89
   6   3  -3   32.75    1.95
   5  -3  -3   29.14    1.70
   5  -3  -3   29.76    1.50
   5   3  -3   26.65    1.15
   5   3  -3   29.96    1.30
   5   3  -3   30.16    1.69
   4  -3  -3    2.09    0.45
   4  -3  -3    1.51    0.47
   4   3  -3    1.98    0.50
   4   3  -3    1.38    0.33
   4   3  -3    1.89    0.32
   3  -3  -3   73.26    2.50
   3  -3  -3   77.09    2.48
   3  -3  -3   78.00    1.84
   3   3  -3   74.97    2.14
  -3   3   3   75.13    1.60
   3   3  -3   72.07    2.62
   3   3  -3   78.74    2.04
   2  -3  -3   24.26    1.10
   2  -3  -3   26.11    0.72
   2  -3  -3   26.38    1.07
  -2   3   3   25.83    0.71
   2   3  -3   25.74    0.87
   2   3  -3   24.91    0.93
   2   3  -3   26.30    1.18
   1  -3  -3   52.55    1.69
   1  -3  -3   53.42    1.25
   1  -3  -3   51.43    1.31
  -1   3   3   49.89    1.31
   1   3  -3   50.11    1.73
   1   3  -3   54.52    1.47
   1   3  -3   51.12    1.40
  -1   3   3   55.63    1.74
   0  -3  -3   95.06    3.08
   0  -3  -3   98.94    2.43
   0  -3  -3  100.82    2.44
   0  -3   3  106.20    2.81
   0   3  -3  101.05    2.44
   0   3   3  100.62    2.36
   0   3  -3  102.18    2.45
   0   3  -3  101.97    2.82
  -1  -3  -3    8.33    0.53
  -1  -3  -3    9.10    0.54
   1  -3   3    9.40    0.61
  -1   3  -3    9.49    0.49
   1   3   3    9.74    0.50
  -1   3  -3   10.03    0.53
  -1   3  -3    8.88    0.49
  -2  -3  -3   37.95    1.39
  -2  -3  -3   41.94    1.47
  -2   3  -3   37.20    1.44
  -2   3  -3   39.17    1.32
   2   3   3   38.62    1.32
  -2   3  -3   39.90    1.26
  -3  -3  -3   42.46    1.67
  -3  -3  -3   41.96    1.61
  -3   3  -3   44.69    1.46
   3   3   3   43.62    1.55
  -3   3  -3   41.05    1.49
  -4  -3  -3    3.58    0.61
  -4  -3  -3    4.93    0.72
  -4   3  -3    3.69    0.53
   4   3   3    3.93    0.59
  -4   3  -3    3.91    0.53
  -5  -3  -3    0.11    0.33
  -5  -3  -3    0.23    0.29
  -5   3  -3    0.49    0.29
   5   3   3   -0.06    0.30
  -5   3  -3    0.43    0.32
  -6  -3  -3    3.06    0.63
  -6  -3  -3    4.17    0.74
  -6   3  -3    2.85    0.58
   6   3   3    2.85    0.64
   7  -4  -3    0.38    0.53
   7   4  -3    1.24    0.60
   6  -4  -3   14.72    1.60
   6   4  -3   14.79    1.57
   6   4  -3   15.86    1.33
   5  -4  -3    5.27    0.71
   5  -4  -3    5.91    0.92
   5   4  -3    6.63    0.74
   5   4  -3    5.09    0.81
   5   4  -3    6.73    0.66
   4  -4  -3   40.19    1.63
   4  -4  -3   37.40    1.80
   4   4  -3   38.36    1.47
   4   4  -3   37.15    1.82
   4   4  -3   37.02    1.34
   3  -4  -3   -0.02    0.08
   3  -4  -3    0.09    0.17
   3  -4  -3    0.70    0.30
   3   4  -3    0.23    0.16
   3   4  -3   -0.18    0.20
  -3   4   3    0.00    0.09
   3   4  -3   -0.01    0.14
   2  -4  -3  114.12    3.27
   2  -4  -3  113.28    2.50
   2  -4  -3  115.98    3.17
   2   4  -3  111.30    2.87
  -2   4   3  111.52    2.50
   2   4  -3  119.94    3.52
   2   4  -3  112.32    2.77
   1  -4  -3   48.46    1.48
   1  -4  -3   48.41    1.24
   1  -4  -3   49.97    1.62
   1  -4  -3   50.34    1.21
  -1   4   3   45.78    1.73
   1   4  -3   46.84    1.40
   1   4  -3   48.65    1.68
   1   4  -3   49.09    1.38
  -1   4   3   49.30    1.26
  -1   4   3   50.12    1.17
   0  -4   3    4.39    0.34
   0  -4  -3    4.07    0.23
   0  -4  -3    3.53    0.55
   0  -4  -3    2.94    0.32
   0   4  -3    4.08    0.34
   0   4  -3    3.94    0.38
   0   4   3    4.23    0.29
   0   4  -3    4.26    0.37
  -1  -4  -3    4.75    0.47
   1  -4   3    4.42    0.47
   1   4   3    4.85    0.37
  -1   4  -3    4.80    0.33
  -1   4  -3    4.63    0.43
  -1   4  -3    3.55    0.37
  -2  -4  -3   78.34    2.33
   2   4   3   79.08    2.23
  -2   4  -3   78.08    2.10
  -2   4  -3   77.01    2.18
  -2   4  -3   82.66    2.30
  -3  -4  -3    4.78    0.62
  -3   4  -3    5.29    0.57
  -3   4  -3    5.17    0.52
  -3   4  -3    5.71    0.46
  -3   4  -3    6.80    0.56
   3   4   3    5.64    0.61
  -4  -4  -3   13.47    0.96
  -4  -4  -3   13.44    0.98
   4   4   3   13.03    0.87
  -4   4  -3   12.58    0.84
  -4   4  -3   13.10    0.78
  -5  -4  -3    2.45    0.57
  -5  -4  -3    2.62    0.61
   5   4   3    1.98    0.48
  -5   4  -3    1.76    0.46
  -6  -4  -3    0.59    0.43
  -6  -4  -3   -0.26    0.27
   6   4   3   -0.55    0.29
   7  -5  -3    2.42    0.84
   7   5  -3    3.08    0.81
   6  -5  -3    0.45    0.42
   6   5  -3    0.65    0.44
   6   5  -3   -0.10    0.36
   5  -5  -3    3.82    0.75
   5  -5  -3    4.21    0.61
   5   5  -3    4.83    0.59
   5   5  -3    5.73    0.90
   5   5  -3    4.04    0.60
   4  -5  -3    7.90    0.96
   4  -5  -3    8.32    0.68
   4   5  -3    8.49    0.60
   4   5  -3    8.31    0.97
   4   5  -3    8.53    0.78
   3  -5  -3   72.66    2.39
   3   5  -3   77.29    2.24
   3   5  -3   78.72    2.14
   3   5  -3   74.98    2.71
  -3   5   3   72.58    1.63
   2  -5  -3    0.03    0.06
   2  -5  -3    0.02    0.15
   2  -5  -3   -0.01    0.12
   2   5  -3   -0.07    0.13
   2   5  -3    0.08    0.13
   2   5  -3   -0.15    0.17
  -2   5   3    0.03    0.06
   1  -5  -3    5.77    0.50
   1  -5  -3    5.17    0.39
   1  -5  -3    5.26    0.30
   1   5  -3    5.37    0.39
  -1   5   3    5.52    0.32
   1   5  -3    4.85    0.44
  -1   5   3    4.93    0.25
   1   5  -3    5.55    0.48
   0  -5  -3  140.65    3.34
   0  -5  -3  144.21    4.19
   0  -5   3  141.68    3.82
   0   5  -3  141.54    3.86
   0   5  -3  143.91    3.37
   0   5   3  142.80    3.27
   0   5  -3  139.88    3.36
   1  -5   3    7.95    0.56
  -1  -5  -3    6.42    0.58
  -1   5  -3    7.35    0.40
  -1   5  -3    6.89    0.46
   1   5   3    6.98    0.46
  -1   5  -3    6.55    0.42
  -2  -5  -3    5.47    0.60
  -2   5  -3    4.72    0.33
  -2   5  -3    4.25    0.42
  -2   5  -3    4.80    0.49
   2   5   3    4.17    0.47
  -3  -5  -3    6.65    0.75
  -3   5  -3    6.04    0.60
   3   5   3    6.29    0.65
   3   5   3    6.18    0.44
  -3   5  -3    4.94    0.52
  -3   5  -3    5.40    0.52
  -4  -5  -3    0.22    0.29
  -4  -5  -3    0.32    0.33
   4   5   3    0.53    0.28
  -4   5  -3    0.11    0.28
  -4   5  -3    1.06    0.31
  -5  -5  -3    6.39    0.88
  -5  -5  -3    4.42    0.77
   5   5   3    4.66    0.70
  -5   5  -3    5.80    0.71
  -6  -5  -3    3.73    0.73
  -6  -5  -3    3.53    0.78
   6   5   3    3.91    0.73
   6  -6  -3   10.61    1.38
   6   6  -3   13.71    1.47
   6   6  -3   12.50    0.89
   5  -6  -3   24.60    1.61
   5   6  -3   22.53    1.12
   5   6  -3   21.63    1.51
   5   6  -3   22.78    1.23
   4  -6  -3    1.07    0.41
   4  -6  -3    1.26    0.33
   4   6  -3    0.72    0.31
   4   6  -3    0.75    0.40
   4   6  -3    1.07    0.32
   3  -6  -3   69.25    2.23
   3  -6  -3   67.51    2.40
   3   6  -3   69.62    2.60
   3   6  -3   67.97    2.02
   3   6  -3   65.70    2.10
   2  -6  -3   20.22    0.47
   2  -6  -3   21.23    0.92
   2  -6  -3   20.53    1.01
   2  -6  -3   20.22    0.52
  -2   6   3   20.03    0.47
   2   6  -3   21.91    1.12
   2   6  -3   20.29    0.92
   2   6  -3   20.09    0.86
   1  -6  -3    4.28    0.29
   1  -6  -3    5.23    0.56
   1  -6  -3    5.19    0.49
  -1   6   3    4.46    0.27
   1   6  -3    5.09    0.48
   1   6  -3    4.63    0.45
   1   6  -3    4.46    0.51
   0  -6   3  192.37    5.13
   0  -6  -3  195.70    4.49
   0   6  -3  193.21    5.17
   0   6  -3  194.72    4.49
   0   6  -3  199.09    4.50
   0   6   3  195.39    4.39
  -1  -6  -3    8.52    0.59
   1  -6   3    7.98    0.47
  -1   6  -3    8.30    0.49
  -1   6  -3    8.12    0.53
  -1   6  -3    7.40    0.41
   1   6   3    6.98    0.47
  -2  -6  -3   22.93    1.11
   2   6   3   24.44    0.71
  -2   6  -3   24.38    0.91
   2   6   3   24.28    1.04
  -2   6  -3   24.16    0.80
  -2   6  -3   24.65    0.99
  -3  -6  -3   20.40    1.14
  -3   6  -3   18.31    0.82
  -3   6  -3   17.85    0.73
   3   6   3   18.16    0.76
   3   6   3   19.05    0.99
  -3   6  -3   18.92    0.92
  -4  -6  -3   11.43    1.07
  -4   6  -3   11.78    0.80
   4   6   3   11.68    0.86
  -4   6  -3   12.48    0.72
  -5  -6  -3   -0.02    0.36
  -5  -6  -3    0.36    0.33
  -5   6  -3    0.42    0.30
   5   6   3    0.47    0.32
  -6  -6  -3    6.29    0.97
  -6  -6  -3    6.95    0.98
   6   6   3    7.76    0.96
   6  -7  -3    4.63    0.96
   6   7  -3    3.66    0.84
   6   7  -3    4.49    0.68
   5  -7  -3    6.68    1.02
   5   7  -3    5.93    0.68
   5   7  -3    6.72    1.00
   5   7  -3    5.80    0.76
   4  -7  -3    4.98    0.79
   4  -7  -3    3.68    0.50
   4   7  -3    4.48    0.75
   4   7  -3    3.25    0.50
   4   7  -3    4.17    0.59
   3  -7  -3    0.05    0.21
   3  -7  -3   -0.10    0.15
   3   7  -3   -0.09    0.15
   3   7  -3    0.02    0.20
   3   7  -3   -0.01    0.23
   2  -7  -3   78.18    1.69
   2  -7  -3   77.76    2.39
   2  -7  -3   77.89    2.44
   2  -7  -3   77.44    1.69
   2   7  -3   78.54    2.21
   2   7  -3   80.76    2.73
  -2   7   3   79.44    1.74
   2   7  -3   77.43    2.27
   1  -7  -3    4.94    0.32
   1  -7  -3    4.77    0.57
   1   7  -3    4.04    0.45
   1   7  -3    4.68    0.53
   1   7  -3    3.95    0.44
  -1   7   3    3.93    0.27
   0  -7   3   20.56    0.89
   0  -7  -3   23.27    0.89
   0   7  -3   21.41    0.92
   0   7   3   21.94    0.81
   0   7  -3   21.47    0.88
   0   7  -3   21.79    0.86
   1  -7   3  202.25    5.13
  -1  -7  -3  202.77    4.85
   1   7   3  193.25    4.68
  -1   7  -3  200.42    4.60
  -1   7  -3  199.02    4.68
  -1   7  -3  202.94    5.17
  -2  -7  -3   21.85    1.10
   2   7   3   22.11    0.67
   2   7   3   23.47    1.04
  -2   7  -3   23.05    0.97
  -2   7  -3   21.59    0.86
  -2   7  -3   22.34    0.72
  -3  -7  -3   17.47    1.09
  -3   7  -3   19.95    0.95
   3   7   3   20.21    1.05
  -3   7  -3   19.99    0.85
  -4  -7  -3    0.21    0.29
  -4   7  -3   -0.20    0.22
  -4   7  -3   -0.30    0.19
   4   7   3   -0.21    0.24
  -5  -7  -3    1.68    0.55
  -5  -7  -3    1.20    0.53
  -5   7  -3    0.83    0.36
   5   7   3    0.93    0.40
  -6  -7  -3    0.44    0.39
  -6  -7  -3    0.61    0.45
   6   7   3    0.92    0.45
   6   8  -3    3.06    0.57
   5   8  -3   18.34    1.17
   5   8  -3   17.83    1.05
   5   8  -3   19.98    1.47
   4  -8  -3   11.52    1.20
   4   8  -3    9.27    1.07
   4   8  -3   10.03    0.76
   4   8  -3    9.15    0.90
   3  -8  -3   71.71    2.30
   3  -8  -3   74.55    2.59
   3   8  -3   72.17    2.76
   3   8  -3   72.03    2.22
   3   8  -3   72.74    2.32
   2  -8  -3   61.04    1.34
   2  -8  -3   60.69    1.98
   2  -8  -3   59.65    1.34
   2   8  -3   60.08    2.29
   2   8  -3   63.55    1.91
   2   8  -3   62.21    1.95
  -2   8   3   60.80    1.45
   1  -8  -3    0.07    0.13
   1  -8  -3    2.22    0.57
   1   8  -3    0.16    0.18
   1   8  -3   -0.06    0.16
   1   8  -3    0.04    0.18
  -1   8   3    0.02    0.11
   0  -8  -3   73.64    2.08
   0   8  -3   73.68    2.10
   0   8  -3   75.74    2.32
   0   8  -3   74.85    2.07
   0   8   3   75.84    2.00
   1  -8   3   20.18    0.76
  -1   8  -3   20.05    0.89
  -1   8  -3   20.74    0.85
   1   8   3   21.23    0.92
  -1   8  -3   20.38    0.78
  -2   8  -3    4.20    0.51
  -2   8  -3    4.43    0.44
   2   8   3    3.97    0.52
  -3  -8  -3  108.33    3.30
  -3   8  -3  106.82    2.92
   3   8   3  104.54    3.10
  -3   8  -3  105.44    2.73
  -4  -8  -3   -0.35    0.30
   4   8   3    0.26    0.30
  -4   8  -3   -0.08    0.23
  -5  -8  -3    0.31    0.36
   5   8   3   -0.18    0.23
  -5   8  -3    0.20    0.31
  -6  -8  -3    2.69    0.72
  -6  -8  -3    3.29    0.75
   6   8   3    3.19    0.73
   6   9  -3   -0.15    0.24
   6   9  -3    0.17    0.34
   5   9  -3    4.63    0.68
   5   9  -3    3.97    0.82
   5   9  -3    2.64    0.59
   4   9  -3   12.69    0.85
   4   9  -3   12.25    1.29
   4   9  -3   13.77    0.97
   3  -9  -3    4.73    0.52
   3   9  -3    5.06    0.60
   3   9  -3    5.34    0.68
   3   9  -3    5.01    0.76
   2  -9  -3   35.95    0.86
   2  -9  -3   36.07    1.37
   2  -9  -3   36.05    0.86
   2   9  -3   34.97    1.63
   2   9  -3   36.40    1.42
   2   9  -3   35.57    1.37
  -2   9   3   37.02    1.00
   1  -9  -3   57.60    1.56
   1  -9  -3   54.38    2.14
   1   9  -3   57.68    1.81
   1   9  -3   55.49    1.79
  -1   9   3   58.75    1.57
   1   9  -3   58.06    2.08
   0  -9  -3   20.71    0.91
   0   9   3   20.71    0.84
   0   9  -3   20.69    0.94
   0   9  -3   20.21    0.90
   0   9  -3   21.13    0.96
   1  -9   3   33.03    1.10
  -1   9  -3   33.95    1.15
   1   9   3   33.97    1.26
  -1   9  -3   35.58    1.20
  -1   9  -3   33.71    1.25
   2   9   3    3.01    0.48
  -2   9  -3    3.59    0.41
  -2   9  -3    3.60    0.47
  -3   9  -3    9.18    0.58
   3   9   3    7.86    0.79
  -3   9  -3    6.81    0.67
  -4  -9  -3   18.55    1.28
  -4   9  -3   18.53    1.00
   4   9   3   17.09    1.09
  -5  -9  -3    4.17    0.79
   5   9   3    6.01    0.84
  -6  -9  -3    3.22    0.77
   6   9   3    2.47    0.65
   6  10  -3    6.52    0.95
   6  10  -3    6.42    0.89
   5  10  -3    1.80    0.61
   5  10  -3    0.38    0.33
   5  10  -3    1.27    0.41
   4  10  -3    5.23    0.68
   4  10  -3    6.09    0.79
   4  10  -3    5.71    0.88
   3 -10  -3    8.32    0.58
   3  10  -3    7.60    0.93
   3  10  -3    7.42    0.75
   3  10  -3    7.92    0.82
   2 -10  -3    2.32    0.19
   2 -10  -3    1.86    0.36
   2  10  -3    1.84    0.39
  -2  10   3    2.15    0.25
   2  10  -3    1.93    0.48
   2  10  -3    3.20    0.50
   1 -10  -3   38.26    1.82
   1 -10  -3   39.73    1.22
   1  10  -3   40.02    1.46
  -1  10   3   39.46    1.22
   1  10  -3   37.49    1.42
   1  10  -3   36.99    1.60
   0  10  -3    0.42    0.24
   0  10   3    0.60    0.23
   0  10  -3    0.53    0.25
   0  10  -3    0.36    0.23
   1 -10   3    7.92    0.45
   1  10   3    8.45    0.62
  -1  10  -3    7.09    0.52
  -1  10  -3    8.46    0.48
  -1  10  -3    6.81    0.64
  -2  10  -3    0.18    0.26
  -2  10  -3   -0.13    0.16
   2  10   3    0.14    0.22
  -3  10  -3   30.69    1.28
   3  10   3   27.83    1.36
  -3  10  -3   28.46    1.08
  -4 -10  -3    1.53    0.50
  -4  10  -3    1.93    0.42
   4  10   3    1.91    0.49
  -5 -10  -3    0.91    0.49
   5  10   3    1.48    0.51
   6  11  -3   -0.59    0.31
   6  11  -3    0.09    0.34
   5  11  -3    1.89    0.52
   5  11  -3    2.06    0.57
   5  11  -3    1.41    0.61
   4  11  -3    0.11    0.28
   4  11  -3   -0.21    0.24
   4  11  -3   -0.15    0.28
   3  11  -3    2.24    0.48
   3  11  -3    2.24    0.50
   3  11  -3    1.77    0.51
   2 -11  -3    1.16    0.33
   2  11  -3    1.13    0.34
  -2  11   3    1.89    0.27
   2  11  -3    1.78    0.48
   2  11  -3    1.29    0.35
   1 -11  -3    2.37    0.33
   1 -11  -3    3.30    0.79
  -1  11   3    1.61    0.28
   1  11  -3    1.38    0.37
   1  11  -3    1.35    0.38
   1  11  -3    1.50    0.37
   0  11   3    4.75    0.51
   0  11  -3    4.17    0.51
   0  11  -3    5.72    0.58
   0  11  -3    5.35    0.60
  -1  11  -3    4.41    0.39
  -1  11  -3    6.68    0.60
  -1  11  -3    5.40    0.60
   1  11   3    5.42    0.59
  -2  11  -3  170.25    4.26
   2  11   3  165.05    4.39
  -2  11  -3  172.45    4.10
  -3  11  -3    5.88    0.66
   3  11   3    6.60    0.77
  -4 -11  -3    0.60    0.44
  -4  11  -3   -0.03    0.26
   4  11   3    0.94    0.40
  -5 -11  -3    0.18    0.37
   5  11   3    0.30    0.37
   6  12  -3    1.58    0.53
   6  12  -3    1.64    0.57
   5  12  -3    0.39    0.42
   5  12  -3    0.41    0.38
   5  12  -3    1.63    0.51
   4  12  -3   10.98    1.03
   4  12  -3   14.96    1.26
   4  12  -3   14.07    1.26
   3  12  -3    0.52    0.31
   3  12  -3    0.27    0.28
   3  12  -3    0.36    0.35
   2 -12  -3    3.21    0.48
   2  12  -3    3.51    0.62
  -2  12   3    2.88    0.34
   2  12  -3    2.04    0.45
   2  12  -3    3.07    0.51
   1 -12  -3   42.20    2.09
   1 -12  -3   44.90    1.43
   1  12  -3   46.78    1.71
   1  12  -3   44.57    1.67
   1  12  -3   47.89    1.90
  -1  12   3   45.55    1.46
   0  12  -3    0.97    0.31
   0  12   3    1.02    0.26
   0  12  -3    0.77    0.29
   0  12  -3    0.90    0.32
  -1  12  -3    2.06    0.41
  -1  12  -3    1.81    0.36
   1  12   3    1.68    0.37
   2  12   3   11.64    0.83
  -2  12  -3   12.01    0.69
  -2  12  -3   10.96    0.76
  -3  12  -3    1.17    0.33
   3  12   3    1.98    0.46
  -4  12  -3    1.18    0.39
   4  12   3    1.32    0.46
  -5 -12  -3    0.34    0.39
   5  12   3   -0.02    0.28
   5  13  -3    2.12    0.54
   5  13  -3    1.75    0.60
   4  13  -3   -0.38    0.27
   4  13  -3    0.01    0.30
   4  13  -3   -0.09    0.25
   3  13  -3    1.42    0.42
   3  13  -3    1.97    0.48
   3  13  -3    1.99    0.58
   2 -13  -3    6.08    0.64
   2  13  -3    5.09    0.69
   2  13  -3    6.18    0.73
   2  13  -3    5.63    0.79
   1 -13  -3    3.21    0.42
   1 -13  -3    3.60    0.97
   1  13  -3    3.11    0.52
   1  13  -3    2.96    0.56
  -1  13   3    2.74    0.40
   1  13  -3    2.62    0.50
   0  13  -3    1.46    0.38
   0  13   3    1.40    0.34
   0  13  -3    1.53    0.39
   0  13  -3    0.74    0.31
  -1  13  -3    3.97    0.56
  -1  13  -3    3.49    0.48
   1  13   3    3.43    0.53
  -2  13  -3    1.82    0.43
   2  13   3    2.95    0.52
  -2  13  -3    3.04    0.44
  -3  13  -3    9.50    0.86
   3  13   3    9.78    1.00
   4  13   3    6.58    0.87
  -5 -13  -3   11.51    1.37
   5  13   3   11.12    1.20
   5  14  -3    0.58    0.44
   5  14  -3    0.09    0.38
   4  14  -3    0.71    0.46
   4  14  -3    1.18    0.44
   4  14  -3    0.62    0.40
   3  14  -3    1.96    0.61
   3  14  -3    1.71    0.46
   3  14  -3    1.55    0.45
   2  14  -3    0.16    0.31
   2  14  -3   -0.25    0.18
   2  14  -3   -0.15    0.20
   1 -14  -3    3.55    0.97
   1 -14  -3    0.83    0.25
   1  14  -3    1.31    0.39
  -1  14   3    0.79    0.28
   1  14  -3    1.14    0.36
   1  14  -3    1.35    0.42
   0  14   3    1.26    0.36
   0  14  -3    1.42    0.37
   0  14  -3    1.19    0.36
   0  14  -3    1.46    0.41
  -1  14  -3   35.84    1.38
  -1  14  -3   32.46    1.44
   1  14   3   35.39    1.49
  -2  14  -3   11.81    0.85
   2  14   3   13.56    0.93
  -3  14  -3    0.19    0.29
   3  14   3   -0.04    0.27
   4  14   3    2.35    0.57
   5  14   3    0.09    0.34
   5  15  -3    2.91    0.69
   4  15  -3    4.42    0.88
   4  15  -3    6.17    0.90
   4  15  -3    6.03    0.88
   3  15  -3   -0.03    0.26
   3  15  -3    0.17    0.29
   3  15  -3    0.40    0.42
   2  15  -3    3.45    0.71
   2  15  -3    4.06    0.64
   2  15  -3    3.58    0.62
   1  15  -3    3.61    0.63
   1  15  -3    3.35    0.57
   1  15  -3    3.01    0.56
  -1  15   3    4.03    0.51
   0  15  -3    0.98    0.33
   0  15  -3    0.74    0.33
   0  15   3    1.13    0.32
  -1  15  -3    1.45    0.40
   1  15   3    1.13    0.34
  -1  15  -3    0.82    0.30
   2  15   3    1.15    0.40
  -2  15  -3    0.90    0.34
  -3  15  -3   10.14    0.94
   3  15   3    9.85    1.04
   4  15   3    7.38    0.99
   4  16  -3    0.43    0.41
   4  16  -3    0.46    0.43
   3  16  -3    4.73    0.88
   3  16  -3    3.82    0.69
   3  16  -3    4.29    0.74
   2  16  -3    0.41    0.40
   2  16  -3   -0.12    0.26
   2  16  -3    0.19    0.26
  -1  16   3    8.48    0.76
   1  16  -3    8.65    0.96
   1  16  -3    8.09    0.87
   1  16  -3    6.55    0.82
   0  16  -3    0.11    0.24
   0  16   3   -0.16    0.21
   0  16  -3   -0.04    0.22
  -1  16  -3    2.36    0.45
   1  16   3    1.85    0.46
  -1  16  -3    1.59    0.43
  -2  16  -3    0.25    0.31
   2  16   3   -0.02    0.23
  -3  16  -3   11.31    1.00
   3  16   3   10.71    1.11
   4  16   3    0.38    0.38
   4  17  -3    1.86    0.57
   4  17  -3    0.50    0.44
   3  17  -3    0.56    0.43
   3  17  -3    1.61    0.50
   3  17  -3    1.42    0.62
   2  17  -3    2.29    0.56
   2  17  -3    1.48    0.56
   2  17  -3    2.18    0.55
  -1  17   3    3.02    0.50
   1  17  -3    2.99    0.58
   1  17  -3    4.14    0.67
   0  17  -3    1.82    0.47
   0  17   3    1.49    0.38
   0  17  -3    1.87    0.45
   1  17   3    0.61    0.35
  -1  17  -3   -0.20    0.26
  -2  17  -3    3.34    0.62
   2  17   3    3.49    0.68
  -3  17  -3    5.33    0.75
   3  17   3    5.26    0.83
   4  17   3    3.54    0.74
   4  18  -3    3.07    0.71
   3  18  -3    3.39    0.72
   3  18  -3    3.72    0.83
   3  18  -3    3.03    0.64
   2  18  -3    0.74    0.42
   2  18  -3    0.63    0.48
   2  18  -3    1.34    0.46
   1  18  -3   18.95    1.21
   1  18  -3   15.44    1.10
   0  18   3    8.75    0.88
   0  18  -3    7.00    0.87
   0  18  -3    7.48    0.83
  -1  18  -3    0.09    0.34
   1  18   3   -0.09    0.24
   2  18   3   17.06    1.19
  -2  18  -3   18.38    1.16
   3  18   3    0.42    0.42
   3  19  -3    6.03    0.93
   3  19  -3    5.74    0.91
   2  19  -3    0.54    0.40
   2  19  -3    0.15    0.39
   1  19  -3    2.10    0.55
   1  19  -3    2.57    0.59
   0  19   3    3.31    0.59
   0  19  -3    3.07    0.63
   0  19  -3    4.53    0.70
   1  19   3    0.21    0.31
  -1  19  -3    0.68    0.40
  -2  19  -3    2.87    0.59
   2  19   3    3.02    0.65
   3  19   3    2.35    0.62
   2  20  -3    3.36    0.70
   2  20  -3    2.66    0.64
   1  20  -3    3.92    0.68
   1  20  -3    4.61    0.82
   0  20   3    4.39    0.70
   0  20  -3    4.51    0.76
   1  20   3    0.89    0.43
  -1  20  -3    0.41    0.37
  -2  20  -3    6.63    0.89
   2  20   3    9.05    1.07
   1  21  -3    7.87    1.01
   1  21  -3    6.48    0.88
   0  21  -3    0.14    0.33
  -1  21  -3    1.47    0.48
   1  21   3    2.71    0.61
   7   0  -4    0.30    0.53
   6   0  -4    1.28    0.49
   6   0  -4    1.62    0.59
   5   0  -4  158.32    5.05
   5   0  -4  164.53    4.10
   5   0  -4  166.99    5.22
   4   0  -4   26.00    1.44
   4   0  -4   28.27    1.08
   4   0  -4   28.82    0.92
   3   0  -4  148.85    3.37
   3   0  -4  151.40    4.50
   3   0  -4  150.65    3.59
   2   0  -4   15.69    0.65
   2   0  -4   14.83    0.54
   2   0  -4   14.88    0.85
   1   0  -4  140.23    3.26
   1   0  -4  137.24    3.93
   1   0  -4  140.66    3.16
   0   0  -4  293.80    7.48
   0   0  -4  279.32    6.32
   0   0  -4  286.65    6.30
  -1   0  -4    0.61    0.40
  -1   0  -4    1.06    0.25
  -1   0  -4    1.73    0.30
  -2   0  -4    5.30    0.57
  -2   0  -4    5.19    0.53
  -3   0  -4   81.42    2.40
  -3   0  -4   69.81    2.28
  -4   0  -4    7.49    0.80
  -4   0  -4    6.94    0.80
  -5   0  -4   35.99    1.73
  -5   0  -4   41.10    1.77
  -6   0  -4    0.62    0.43
  -6   0  -4    0.41    0.39
   7  -1  -4    1.60    0.71
   7   1  -4    1.58    0.73
   6  -1  -4    2.09    0.68
   6  -1  -4    2.42    0.61
   6   1  -4    2.35    0.61
   6   1  -4    2.84    0.75
   5  -1  -4   25.80    1.61
   5  -1  -4   22.00    1.40
   5  -1  -4   23.46    1.03
   5   1  -4   25.63    1.12
   5   1  -4   25.25    1.52
   4  -1  -4   36.50    1.25
   4  -1  -4   39.87    1.09
   4  -1  -4   37.11    1.74
   4   1  -4   39.83    1.84
   4   1  -4   39.39    1.21
   4   1  -4   37.84    1.36
   3  -1  -4   28.41    1.36
   3  -1  -4   30.05    0.83
   3  -1  -4   29.92    1.00
   3   1  -4   30.93    1.09
   3   1  -4   29.86    1.43
   3   1  -4   28.57    0.93
   2  -1  -4  152.40    3.61
   2  -1  -4  156.84    3.43
   2  -1  -4  160.27    4.51
   2   1  -4  157.50    3.70
   2   1  -4  161.49    3.56
   2   1  -4  159.79    4.55
   1  -1  -4  178.89    3.89
   1  -1  -4  180.83    4.00
   1  -1  -4  178.10    4.83
   1   1  -4  175.46    4.04
   1   1  -4  170.91    4.83
   1   1  -4  172.38    3.94
   0  -1  -4   14.29    0.63
   0  -1  -4   13.43    0.75
   0  -1  -4   11.82    0.57
   0   1  -4   13.45    0.60
   0   1  -4   13.04    0.70
   0   1  -4   12.73    0.62
  -1  -1  -4   85.84    3.03
  -1  -1  -4   94.76    2.48
  -1   1  -4   99.87    2.87
  -1   1  -4   93.87    2.45
  -1   1  -4   95.13    2.48
  -2  -1  -4  120.22    3.19
  -2  -1  -4  121.38    3.14
  -2   1  -4  115.57    3.67
  -2   1  -4  117.14    3.07
  -2   1  -4  118.58    3.15
   2   1   4  117.78    3.08
  -3  -1  -4    0.86    0.38
  -3  -1  -4    0.14    0.26
  -3   1  -4    0.65    0.30
   3   1   4    0.42    0.27
  -3   1  -4    0.20    0.29
  -4  -1  -4    3.68    0.60
  -4  -1  -4    4.92    0.67
   4   1   4    5.18    0.66
  -4   1  -4    4.78    0.68
  -4   1  -4    4.20    0.63
  -5  -1  -4    8.02    0.92
  -5   1  -4    6.63    0.80
  -5   1  -4    5.45    0.77
  -6  -1  -4    1.21    0.50
  -6  -1  -4    2.00    0.57
  -6   1  -4    0.90    0.44
   7  -2  -4    0.13    0.47
   7   2  -4    0.04    0.46
   6  -2  -4    0.08    0.45
   6  -2  -4    0.39    0.34
   6   2  -4    0.40    0.41
   6   2  -4    0.53    0.41
   5  -2  -4    4.99    0.75
   5  -2  -4    4.45    0.84
   5   2  -4    5.37    0.62
   5   2  -4    5.63    0.86
   4  -2  -4   28.01    0.99
   4  -2  -4   27.15    1.52
   4  -2  -4   26.67    1.40
   4   2  -4   29.00    1.03
   4   2  -4   27.36    1.14
   4   2  -4   27.18    1.50
   3  -2  -4   37.60    1.13
   3  -2  -4   37.15    1.58
   3  -2  -4   37.12    0.90
   3   2  -4   37.19    1.67
   3   2  -4   35.86    1.14
   3   2  -4   37.70    1.29
   2  -2  -4   95.12    2.93
   2  -2  -4   96.94    2.09
   2  -2  -4   94.33    2.29
   2   2  -4   93.86    2.44
   2   2  -4   93.43    3.01
   2   2  -4   94.15    2.31
   1  -2  -4   61.93    2.02
   1  -2  -4   61.62    1.61
   1  -2  -4   57.42    1.51
   1   2  -4   62.04    2.05
   1   2  -4   61.74    1.62
   1   2  -4   64.19    1.71
   0  -2  -4   32.24    1.07
   0  -2  -4   31.87    1.33
   0  -2  -4   32.34    1.04
   0   2  -4   30.16    1.05
   0   2  -4   32.69    1.06
   0   2  -4   32.98    1.22
  -1  -2  -4  194.27    4.52
  -1  -2  -4  176.56    5.44
  -1  -2  -4  190.44    4.52
  -1   2  -4  187.75    4.46
  -1   2  -4  191.99    4.44
  -1   2  -4  197.97    5.13
   1   2   4  192.26    4.43
  -2  -2  -4   15.65    0.86
  -2  -2  -4   13.83    0.79
  -2   2  -4   11.35    0.86
   2   2   4   13.98    0.74
  -2   2  -4   15.16    0.76
  -2   2  -4   14.44    0.78
  -3  -2  -4   14.72    0.96
  -3  -2  -4   16.04    0.95
   3   2   4   16.44    0.91
  -3   2  -4   17.92    0.94
  -3   2  -4   16.60    0.94
  -3   2  -4   21.54    1.14
  -4  -2  -4   -0.07    0.23
  -4  -2  -4   -0.13    0.25
  -4   2  -4    0.53    0.33
   4   2   4   -0.06    0.23
  -4   2  -4    0.44    0.30
  -5  -2  -4    6.96    0.89
  -5  -2  -4    7.13    0.89
  -5   2  -4    7.04    0.80
   5   2   4    7.25    0.87
  -5   2  -4    7.07    0.86
  -6  -2  -4    1.14    0.47
  -6  -2  -4    0.83    0.45
  -6   2  -4    0.45    0.41
   7  -3  -4    3.72    0.94
   7   3  -4    3.93    0.93
   6  -3  -4    6.45    1.03
   6   3  -4    4.47    0.62
   6   3  -4    4.70    0.91
   6   3  -4    4.49    0.86
   5  -3  -4    4.62    0.71
   5  -3  -4    4.29    0.82
   5   3  -4    3.88    0.76
   5   3  -4    3.28    0.52
   5   3  -4    3.65    0.47
   4  -3  -4    9.39    1.04
   4  -3  -4   11.10    0.86
   4  -3  -4   10.64    0.54
   4   3  -4   10.59    0.63
   4   3  -4    9.95    0.70
   4   3  -4   12.16    0.98
   3  -3  -4   -0.17    0.16
   3  -3  -4    0.11    0.12
   3  -3  -4    0.07    0.19
   3   3  -4   -0.08    0.16
   3   3  -4   -0.10    0.17
   3   3  -4    0.18    0.16
   2  -3  -4    8.48    0.27
   2  -3  -4    8.56    0.61
   2  -3  -4    8.69    0.27
   2  -3  -4    8.52    0.41
   2   3  -4    9.94    0.71
   2   3  -4    8.24    0.46
   2   3  -4    9.14    0.54
   1  -3  -4   11.95    0.49
   1  -3  -4   13.34    0.76
   1  -3  -4   13.84    0.56
   1   3  -4   12.93    0.62
   1   3  -4   13.49    0.59
   1   3  -4   13.48    0.76
   0  -3  -4    7.62    0.46
   0  -3  -4    8.02    0.69
   0  -3  -4    8.04    0.47
   0   3   4    7.75    0.43
   0   3  -4    7.02    0.46
   0   3  -4    7.98    0.48
   0   3  -4    7.09    0.50
  -1  -3  -4   56.86    2.14
  -1  -3  -4   56.62    1.71
   1  -3   4   50.51    1.91
  -1  -3  -4   50.45    1.64
  -1   3  -4   51.27    1.60
   1   3   4   50.97    1.56
  -1   3  -4   53.84    1.72
  -1   3  -4   52.24    1.57
  -2  -3  -4    6.79    0.69
  -2  -3  -4    6.53    0.65
  -2   3  -4    6.63    0.58
  -2   3  -4    7.26    0.65
   2   3   4    6.87    0.61
  -2   3  -4    7.22    0.66
  -3  -3  -4    6.14    0.74
  -3  -3  -4    7.39    0.77
  -3   3  -4    6.23    0.67
   3   3   4    7.36    0.73
  -3   3  -4    6.94    0.65
  -3   3  -4    7.43    0.78
  -4  -3  -4   13.11    0.99
  -4  -3  -4   11.81    1.08
  -4   3  -4   13.10    0.85
   4   3   4   14.97    0.95
  -4   3  -4   12.03    0.86
  -5  -3  -4    4.43    0.73
  -5  -3  -4    6.37    0.90
  -5   3  -4    4.18    0.65
   5   3   4    4.48    0.72
  -5   3  -4    4.88    0.70
  -6  -3  -4    0.66    0.46
  -6  -3  -4    1.02    0.45
  -6   3  -4    0.39    0.40
   7  -4  -4    0.57    0.61
   7   4  -4    0.42    0.49
   6  -4  -4    4.22    0.94
   6   4  -4    4.01    0.82
   6   4  -4    5.87    0.75
   5  -4  -4    0.48    0.43
   5  -4  -4    0.81    0.34
   5   4  -4    0.59    0.29
   5   4  -4    0.89    0.45
   5   4  -4    0.65    0.27
   4  -4  -4   98.79    3.35
   4  -4  -4   94.30    2.30
   4  -4  -4   92.31    3.15
   4   4  -4   95.90    2.60
   4   4  -4   97.02    2.78
   4   4  -4   94.34    3.44
   3  -4  -4   75.41    1.80
   3  -4  -4   73.04    2.53
   3  -4  -4   72.50    2.49
   3   4  -4   72.11    2.69
   3   4  -4   75.19    2.05
   3   4  -4   74.06    2.18
   2  -4  -4   32.96    1.34
   2  -4  -4   30.87    1.30
   2  -4  -4   32.93    0.93
   2   4  -4   31.55    1.43
   2   4  -4   33.04    1.18
   2   4  -4   32.48    1.09
   1  -4  -4   74.05    2.33
   1  -4  -4   73.11    1.84
   1  -4  -4   67.43    2.02
   1   4  -4   71.72    2.37
   1   4  -4   74.39    2.01
   1   4  -4   76.01    1.96
   0  -4  -4    0.77    0.21
   0  -4  -4    1.29    0.55
   0  -4  -4    1.22    0.17
   0  -4  -4    1.11    0.25
   0   4  -4    1.07    0.24
   0   4  -4    0.99    0.23
   0   4   4    0.84    0.18
   0   4  -4    1.65    0.29
  -1  -4  -4   21.55    0.96
  -1  -4  -4   21.10    0.96
   1  -4   4   21.57    1.10
  -1   4  -4   24.62    0.93
  -1   4  -4   23.08    0.93
  -1   4  -4   22.53    0.92
   1   4   4   22.61    0.90
  -2  -4  -4   22.17    1.09
  -2  -4  -4   21.22    1.04
  -2   4  -4   22.61    0.97
  -2   4  -4   21.92    0.98
  -2   4  -4   22.76    0.95
   2   4   4   21.87    0.99
  -3  -4  -4    4.58    0.64
  -3  -4  -4    5.49    0.70
  -3   4  -4    3.72    0.57
  -3   4  -4    3.10    0.50
  -3   4  -4    3.78    0.50
   3   4   4    4.01    0.57
  -4  -4  -4   58.90    2.44
  -4  -4  -4   73.53    2.52
   4   4   4   72.27    2.42
  -4   4  -4   77.21    2.28
  -4   4  -4   69.95    2.35
  -5  -4  -4    0.81    0.42
  -5  -4  -4    0.12    0.31
  -5   4  -4    1.10    0.42
  -5   4  -4    0.86    0.37
   5   4   4    0.75    0.36
  -6  -4  -4    0.65    0.45
  -6  -4  -4    0.26    0.41
  -6   4  -4    0.84    0.42
   6   4   4    0.02    0.41
   7  -5  -4    1.43    0.68
   7   5  -4    0.69    0.47
   6  -5  -4    0.38    0.45
   6   5  -4    0.99    0.40
   6   5  -4    1.45    0.59
   5  -5  -4    9.71    1.19
   5  -5  -4   10.39    0.87
   5   5  -4   10.10    0.71
   5   5  -4   12.37    0.88
   5   5  -4    9.71    1.16
   4  -5  -4    6.53    0.76
   4  -5  -4    7.68    0.96
   4   5  -4    7.45    0.95
   4   5  -4    7.17    0.66
   4   5  -4    7.82    0.78
   3  -5  -4    1.84    0.20
   3  -5  -4    2.21    0.41
   3  -5  -4    1.55    0.42
  -3   5   4    2.26    0.21
   3   5  -4    2.53    0.39
   3   5  -4    2.11    0.38
   3   5  -4    3.17    0.59
   2  -5  -4   97.28    2.73
   2  -5  -4   87.11    2.07
   2  -5  -4   84.74    2.74
   2   5  -4   86.91    2.43
   2   5  -4   87.06    2.95
   2   5  -4   89.02    2.36
  -2   5   4   90.82    2.16
   1  -5  -4   23.53    1.08
   1  -5  -4   22.96    0.79
   1  -5  -4   23.41    0.94
   1  -5  -4   22.81    0.76
   1   5  -4   21.78    0.88
  -1   5   4   22.20    0.71
   1   5  -4   23.57    1.09
   1   5  -4   23.10    0.93
   0  -5  -4   23.72    0.73
   0  -5  -4   23.65    0.92
   0  -5  -4   24.43    0.93
   0  -5  -4   22.42    1.42
   0   5  -4   23.84    0.94
   0   5  -4   23.77    1.01
   0   5   4   24.24    0.85
   0   5  -4   25.32    0.94
  -1  -5  -4   76.09    2.19
   1  -5   4   69.82    2.36
  -1   5  -4   77.73    2.24
  -1   5  -4   75.41    2.11
  -1   5  -4   74.10    2.06
   1   5   4   75.47    2.09
  -2  -5  -4   27.16    1.21
  -2  -5  -4   25.81    1.22
  -2   5  -4   25.79    1.03
  -2   5  -4   25.80    1.11
  -2   5  -4   26.72    1.02
   2   5   4   26.75    1.12
  -3  -5  -4   -0.65    0.19
  -3  -5  -4    0.30    0.33
  -3   5  -4    0.20    0.28
   3   5   4   -0.20    0.20
  -3   5  -4   -0.09    0.23
  -4  -5  -4    8.79    0.99
  -4  -5  -4   13.12    0.97
  -4   5  -4   10.25    0.92
  -4   5  -4   10.72    0.74
   4   5   4   10.78    0.99
  -5  -5  -4    5.07    0.82
  -5  -5  -4    4.46    0.79
  -5   5  -4    4.20    0.67
   5   5   4    5.42    0.78
  -6  -5  -4    0.47    0.39
  -6  -5  -4    0.53    0.47
   6   5   4    0.16    0.35
   6  -6  -4    3.22    0.84
   6   6  -4    4.29    0.70
   6   6  -4    4.57    0.89
   5  -6  -4   -0.27    0.27
   5   6  -4   -0.28    0.17
   5   6  -4    0.35    0.28
   5   6  -4    0.10    0.28
   4  -6  -4    8.96    1.05
   4  -6  -4   10.13    0.77
   4   6  -4    8.27    1.02
   4   6  -4    8.55    0.76
   4   6  -4    8.63    0.82
   3  -6  -4    2.43    0.16
   3  -6  -4    2.29    0.41
   3  -6  -4    2.57    0.50
   3   6  -4    2.62    0.39
   3   6  -4    1.17    0.43
   3   6  -4    1.65    0.38
   2  -6  -4    6.66    0.33
   2  -6  -4    6.09    0.21
   2  -6  -4    7.24    0.22
   2  -6  -4    5.89    0.53
   2  -6  -4    6.85    0.67
   2   6  -4    6.16    0.56
   2   6  -4    7.37    0.67
  -2   6   4    5.94    0.33
   2   6  -4    6.70    0.75
   1  -6  -4    7.44    0.43
   1  -6  -4    6.58    0.47
   1  -6  -4    7.15    0.40
   1  -6  -4    8.91    0.71
   1   6  -4    6.84    0.50
  -1   6   4    8.37    0.38
   1   6  -4    7.51    0.51
   1   6  -4    6.65    0.57
   0  -6  -4    3.81    0.42
   0  -6  -4    3.03    0.65
   0   6  -4    5.58    0.46
   0   6  -4    4.77    0.48
   0   6  -4    3.95    0.44
   0   6   4    4.36    0.40
  -1  -6  -4    2.27    0.40
   1   6   4    2.35    0.36
  -1   6  -4    2.80    0.34
  -1   6  -4    2.48    0.36
  -1   6  -4    2.70    0.39
  -2  -6  -4   17.05    0.97
  -2   6  -4   17.77    0.83
  -2   6  -4   15.89    0.71
  -2   6  -4   17.58    0.88
   2   6   4   16.49    0.88
  -3  -6  -4   34.19    1.56
   3   6   4   32.57    1.41
  -3   6  -4   32.73    1.27
  -3   6  -4   33.23    1.37
  -4  -6  -4    4.06    0.69
  -4  -6  -4    3.54    0.66
  -4   6  -4    3.60    0.53
   4   6   4    2.87    0.56
  -4   6  -4    4.71    0.64
  -5  -6  -4   -0.02    0.33
  -5  -6  -4    0.73    0.47
  -5   6  -4    0.50    0.35
   5   6   4    0.39    0.38
  -6  -6  -4    1.08    0.52
  -6  -6  -4    0.08    0.42
   6   6   4   -0.10    0.40
   6  -7  -4    0.14    0.42
   6   7  -4    0.25    0.37
   6   7  -4    0.69    0.51
   5  -7  -4    4.98    0.90
   5   7  -4    6.00    0.97
   5   7  -4    5.22    0.66
   5   7  -4    6.17    0.79
   4  -7  -4    0.63    0.39
   4  -7  -4    0.56    0.28
   4   7  -4    0.40    0.40
   4   7  -4    0.29    0.23
   4   7  -4    1.31    0.38
   3  -7  -4    1.34    0.43
   3  -7  -4    1.21    0.32
   3   7  -4    1.18    0.41
   3   7  -4    1.76    0.41
   3   7  -4    1.49    0.33
   2  -7  -4   12.06    0.39
   2  -7  -4   11.06    0.76
   2  -7  -4   11.83    0.44
   2  -7  -4   12.98    0.77
   2   7  -4   12.28    0.87
   2   7  -4   12.29    0.74
  -2   7   4   11.81    0.37
   2   7  -4   10.54    0.66
   1  -7  -4   42.41    1.42
   1  -7  -4   43.34    1.26
   1  -7  -4   42.73    1.70
   1   7  -4   42.69    1.46
   1   7  -4   45.01    1.47
   1   7  -4   44.09    1.70
  -1   7   4   41.41    1.18
   0  -7  -4    6.06    0.90
   0  -7  -4    6.89    0.49
   0   7   4    6.49    0.44
   0   7  -4    6.53    0.51
   0   7  -4    6.86    0.51
   0   7  -4    7.25    0.52
   1  -7   4    4.59    0.48
  -1  -7  -4    4.21    0.51
   1   7   4    5.20    0.52
  -1   7  -4    3.94    0.48
  -1   7  -4    4.37    0.46
  -1   7  -4    3.70    0.39
  -2  -7  -4    0.98    0.35
   2   7   4    0.73    0.28
  -2   7  -4    0.56    0.27
  -2   7  -4    1.10    0.33
  -2   7  -4    0.70    0.18
  -3  -7  -4   42.11    1.79
  -3   7  -4   42.88    1.47
   3   7   4   39.45    1.64
  -3   7  -4   42.79    1.61
  -4  -7  -4   10.39    1.10
  -4  -7  -4    8.32    0.98
  -4   7  -4    6.06    0.71
  -4   7  -4    6.95    0.68
   4   7   4    6.60    0.79
  -5  -7  -4    2.57    0.62
  -5  -7  -4    2.88    0.68
   5   7   4    3.14    0.63
  -5   7  -4    2.80    0.53
  -6  -7  -4    0.85    0.51
  -6  -7  -4    1.38    0.55
   6   7   4    0.37    0.43
   6  -8  -4   -0.13    0.38
   6   8  -4    0.16    0.30
   6   8  -4   -0.22    0.24
   5  -8  -4    0.51    0.44
   5   8  -4    0.29    0.29
   5   8  -4    0.02    0.31
   5   8  -4    0.50    0.32
   4  -8  -4    5.91    0.87
   4  -8  -4    7.09    0.62
   4   8  -4    5.56    0.71
   4   8  -4    7.10    0.75
   4   8  -4    6.46    0.93
   3  -8  -4    0.09    0.28
   3  -8  -4    0.25    0.22
   3   8  -4   -0.08    0.21
   3   8  -4    0.33    0.25
   3   8  -4    0.43    0.33
   2  -8  -4   11.43    0.79
   2  -8  -4   11.08    0.76
   2  -8  -4   10.81    0.43
   2  -8  -4   11.38    0.43
  -2   8   4   11.70    0.40
   2   8  -4   11.78    0.90
   2   8  -4   10.82    0.73
   2   8  -4   12.29    0.73
   1  -8  -4   34.84    1.54
   1  -8  -4   34.00    1.09
  -1   8   4   33.55    1.04
   1   8  -4   35.15    1.30
   1   8  -4   32.80    1.45
   1   8  -4   33.22    1.27
   0  -8  -4    0.01    0.53
   0  -8  -4    0.60    0.24
   0   8  -4    0.27    0.21
   0   8  -4    0.34    0.20
   0   8  -4    0.34    0.20
   0   8   4    0.39    0.19
   1  -8   4   17.65    0.80
  -1  -8  -4   18.84    0.96
  -1   8  -4   18.50    0.90
  -1   8  -4   19.05    0.82
  -1   8  -4   17.95    0.85
   1   8   4   17.36    0.86
  -2  -8  -4   11.08    0.83
  -2   8  -4   11.00    0.53
   2   8   4   12.03    0.77
  -2   8  -4   11.23    0.73
  -2   8  -4   11.22    0.67
  -3  -8  -4   14.78    1.03
  -3   8  -4   14.11    0.80
  -3   8  -4   15.30    0.91
   3   8   4   13.28    0.92
  -4  -8  -4    1.35    0.50
  -4   8  -4    2.00    0.42
   4   8   4    1.74    0.44
  -5  -8  -4   -0.29    0.34
  -5  -8  -4    0.08    0.37
   5   8   4    0.23    0.36
  -5   8  -4    0.07    0.31
   6   9  -4    3.99    0.72
   6   9  -4    4.84    0.74
   5   9  -4    2.22    0.55
   5   9  -4    2.08    0.48
   5   9  -4    2.23    0.67
   4  -9  -4    0.92    0.43
   4   9  -4    1.06    0.39
   4   9  -4    0.44    0.30
   4   9  -4    0.70    0.39
   3  -9  -4    1.57    0.37
   3   9  -4    1.21    0.34
   3   9  -4    2.01    0.46
   3   9  -4    2.37    0.59
   2  -9  -4    5.21    0.59
   2  -9  -4    5.44    0.31
  -2   9   4    5.37    0.30
   2   9  -4    5.48    0.73
   2   9  -4    6.54    0.71
   2   9  -4    6.39    0.64
   1  -9  -4    1.45    0.28
   1  -9  -4    2.36    0.60
   1   9  -4    1.75    0.38
   1   9  -4    1.69    0.35
  -1   9   4    1.77    0.26
   1   9  -4    2.04    0.39
   0  -9  -4    3.26    0.72
   0  -9  -4    2.45    0.39
   0   9   4    3.49    0.41
   0   9  -4    2.26    0.39
   0   9  -4    3.54    0.46
   0   9  -4    2.88    0.41
  -1  -9  -4    2.94    0.49
   1  -9   4    2.45    0.35
  -1   9  -4    2.72    0.35
  -1   9  -4    3.04    0.45
   1   9   4    2.26    0.39
  -1   9  -4    2.88    0.42
  -2  -9  -4    0.31    0.32
   2   9   4    0.10    0.23
  -2   9  -4    0.11    0.22
  -2   9  -4    0.30    0.23
  -3  -9  -4    0.34    0.36
  -3   9  -4    0.22    0.28
  -3   9  -4    0.53    0.27
   3   9   4    0.33    0.24
  -4  -9  -4    1.66    0.52
  -4   9  -4    1.55    0.43
   4   9   4    1.84    0.48
  -5  -9  -4   -0.10    0.31
  -5  -9  -4    0.14    0.41
  -5   9  -4   -0.39    0.25
   5   9   4    0.76    0.41
   6  10  -4   -0.07    0.29
   6  10  -4    0.17    0.31
   5  10  -4    8.23    1.17
   5  10  -4    5.84    0.76
   5  10  -4    8.02    0.97
   4  10  -4   32.12    1.55
   4  10  -4   35.72    1.95
   4  10  -4   31.56    1.45
   3 -10  -4    7.06    0.61
   3  10  -4    5.85    0.72
   3  10  -4    8.12    0.78
   3  10  -4    7.74    0.98
   2 -10  -4   31.52    1.37
   2 -10  -4   30.92    0.87
   2  10  -4   31.44    1.34
   2  10  -4   31.46    1.38
  -2  10   4   30.92    0.92
   2  10  -4   32.40    1.62
   1 -10  -4   31.85    1.09
   1 -10  -4   34.89    1.66
  -1  10   4   30.24    1.05
   1  10  -4   30.08    1.44
   1  10  -4   31.02    1.30
   1  10  -4   31.04    1.29
   0 -10  -4    6.04    0.97
   0 -10  -4    6.07    0.61
   0  10  -4    6.51    0.63
   0  10   4    4.84    0.52
   0  10  -4    6.89    0.70
   0  10  -4    7.07    0.58
  -1 -10  -4   10.81    0.93
  -1  10  -4   10.94    0.63
   1  10   4   11.06    0.73
  -1  10  -4   12.27    0.72
  -1  10  -4   13.17    0.78
  -2 -10  -4   45.85    1.88
  -2  10  -4   49.96    1.76
  -2  10  -4   49.96    1.63
   2  10   4   48.41    1.81
  -3 -10  -4   -0.36    0.26
  -3  10  -4   -0.08    0.26
   3  10   4   -0.13    0.20
  -3  10  -4    0.10    0.23
  -4 -10  -4   14.74    1.39
   4  10   4   15.92    1.11
  -4  10  -4   17.37    1.04
  -5 -10  -4    3.99    0.79
  -5 -10  -4    5.40    0.96
   5  10   4    3.64    0.71
   6  11  -4    0.33    0.38
   6  11  -4    0.56    0.45
   5  11  -4    2.05    0.51
   5  11  -4    3.13    0.64
   5  11  -4    4.38    0.90
   4  11  -4    1.02    0.37
   4  11  -4    1.18    0.42
   4  11  -4    1.12    0.48
   3 -11  -4    0.16    0.24
   3  11  -4    0.45    0.31
   3  11  -4    0.22    0.29
   3  11  -4    0.00    0.25
   2 -11  -4    8.83    0.73
   2  11  -4    9.27    0.85
   2  11  -4    8.77    0.96
   2  11  -4    9.05    0.87
   1 -11  -4    3.19    0.41
   1 -11  -4    4.18    0.83
   1  11  -4    3.24    0.54
  -1  11   4    2.72    0.35
   1  11  -4    2.40    0.45
   1  11  -4    2.95    0.52
   0 -11  -4   -1.40    0.54
   0 -11  -4    0.01    0.22
   0  11  -4   -0.05    0.19
   0  11  -4    0.14    0.23
   0  11   4    0.18    0.17
   0  11  -4   -0.01    0.22
  -1 -11  -4   16.00    0.97
  -1  11  -4   14.45    0.74
  -1  11  -4   15.18    0.84
  -1  11  -4   15.40    0.92
   1  11   4   15.95    0.90
  -2 -11  -4    1.23    0.44
  -2  11  -4    1.28    0.35
  -2  11  -4    0.92    0.35
   2  11   4    1.03    0.37
  -3 -11  -4   -0.22    0.24
   3  11   4   -0.13    0.26
  -3  11  -4   -0.07    0.26
  -4 -11  -4    3.43    0.71
   4  11   4    4.65    0.72
  -4  11  -4    3.05    0.56
  -5 -11  -4    0.64    0.44
   5  11   4    0.78    0.48
   6  12  -4    0.13    0.40
   5  12  -4    7.20    0.98
   5  12  -4    7.46    0.92
   4  12  -4   19.42    1.19
   4  12  -4   18.48    1.47
   4  12  -4   20.27    1.26
   3  12  -4    0.07    0.24
   3  12  -4    0.01    0.25
   3  12  -4    0.38    0.36
   2 -12  -4   35.78    1.52
   2  12  -4   32.55    1.70
   2  12  -4   34.71    1.54
   2  12  -4   34.32    1.49
   1 -12  -4   25.30    0.99
   1  12  -4   20.18    1.11
   1  12  -4   23.75    1.29
  -1  12   4   24.78    0.97
   1  12  -4   22.30    1.15
   0 -12  -4   18.43    1.87
   0 -12  -4   19.74    1.01
   0  12   4   19.95    0.95
   0  12  -4   21.51    1.06
   0  12  -4   21.68    1.09
   0  12  -4   19.95    1.08
  -1 -12  -4   21.96    1.20
  -1  12  -4   23.74    1.16
   1  12   4   25.82    1.18
  -1  12  -4   24.20    1.10
  -2 -12  -4   14.36    1.03
   2  12   4   15.23    0.96
  -2  12  -4   14.29    0.82
  -2  12  -4   15.95    0.93
  -3 -12  -4    1.18    0.45
  -3  12  -4    0.07    0.29
   3  12   4    0.25    0.29
  -4 -12  -4    4.56    0.84
   4  12   4    5.52    0.79
  -4  12  -4    4.87    0.67
   5  12   4    8.02    1.04
   5  13  -4    0.03    0.31
   5  13  -4    0.10    0.33
   4  13  -4   -0.36    0.23
   4  13  -4    0.20    0.32
   4  13  -4    0.25    0.39
   3  13  -4    2.61    0.55
   3  13  -4    2.37    0.63
   3  13  -4    1.55    0.46
   2 -13  -4    2.47    0.48
   2  13  -4    2.48    0.57
   2  13  -4    2.59    0.52
   2  13  -4    2.50    0.53
   1 -13  -4    0.38    0.24
   1 -13  -4    2.12    0.90
   1  13  -4    0.54    0.30
   1  13  -4    0.54    0.32
   1  13  -4    0.08    0.23
  -1  13   4    0.03    0.15
   0 -13  -4   -1.08    0.71
   0 -13  -4   -0.16    0.24
   0  13  -4   -0.08    0.23
   0  13  -4    0.02    0.22
   0  13  -4   -0.03    0.18
   0  13   4    0.31    0.22
  -1 -13  -4    0.76    0.37
  -1  13  -4    0.91    0.31
  -1  13  -4    0.64    0.31
   1  13   4    0.56    0.30
  -2 -13  -4    1.74    0.48
  -2  13  -4    1.40    0.34
   2  13   4    0.75    0.31
  -2  13  -4    1.42    0.43
  -3 -13  -4    1.23    0.47
   3  13   4    0.27    0.30
  -3  13  -4    0.92    0.36
  -4 -13  -4    1.22    0.51
  -4  13  -4    0.64    0.38
   4  13   4    0.26    0.32
   5  13   4    1.66    0.59
   5  14  -4    5.39    0.84
   5  14  -4    7.73    1.03
   4  14  -4    1.96    0.53
   4  14  -4    2.75    0.69
   4  14  -4    1.66    0.51
   3  14  -4   12.65    1.14
   3  14  -4   14.00    1.04
   3  14  -4   11.44    1.25
   2  14  -4    5.90    0.75
   2  14  -4    4.14    0.68
   2  14  -4    4.56    0.75
   1 -14  -4    6.88    1.10
  -1  14   4    3.42    0.46
   1  14  -4    3.49    0.57
   1  14  -4    2.78    0.53
   1  14  -4    3.74    0.64
   0 -14  -4   26.25    1.91
   0 -14  -4   24.86    1.20
   0  14   4   25.20    1.15
   0  14  -4   26.02    1.24
   0  14  -4   23.08    1.22
  -1 -14  -4    8.45    0.90
   1  14   4   10.27    0.77
  -1  14  -4    8.92    0.86
  -1  14  -4    9.94    0.72
  -2 -14  -4    1.13    0.48
  -2  14  -4    0.44    0.34
  -2  14  -4    0.17    0.26
   2  14   4    0.36    0.34
  -3 -14  -4   23.32    1.50
   3  14   4   22.21    1.36
  -3  14  -4   24.48    1.28
  -4 -14  -4    5.94    0.92
  -4  14  -4    4.68    0.68
   4  14   4    6.25    0.88
   5  15  -4   -0.11    0.36
   4  15  -4    6.05    1.07
   4  15  -4    5.23    0.82
   4  15  -4    6.44    0.92
   3  15  -4    0.94    0.48
   3  15  -4    1.04    0.42
   3  15  -4    1.12    0.42
   2  15  -4    1.30    0.43
   2  15  -4    1.63    0.45
   2  15  -4    1.14    0.48
   1 -15  -4    2.34    0.91
   1  15  -4    0.42    0.29
  -1  15   4    0.19    0.22
   1  15  -4    0.13    0.28
   1  15  -4    0.74    0.36
   0 -15  -4    2.11    0.45
   0 -15  -4    1.18    0.97
   0  15   4    1.87    0.41
   0  15  -4    1.28    0.40
   0  15  -4    1.76    0.45
  -1 -15  -4    0.30    0.32
   1  15   4    0.15    0.25
  -1  15  -4    0.34    0.27
  -1  15  -4    0.24    0.30
  -2 -15  -4   17.18    1.22
  -2  15  -4   15.60    1.03
   2  15   4   18.46    1.15
  -3 -15  -4    5.14    0.86
  -3  15  -4    3.87    0.64
   3  15   4    4.35    0.73
  -4 -15  -4    0.79    0.42
   4  15   4    0.36    0.33
   4  16  -4   -0.05    0.39
   4  16  -4   -0.01    0.31
   3  16  -4   27.72    1.76
   3  16  -4   23.94    1.43
   3  16  -4   24.52    1.46
   2  16  -4    1.19    0.46
   2  16  -4    0.12    0.29
   2  16  -4    0.54    0.32
   1  16  -4    0.78    0.40
   1  16  -4    1.10    0.41
   1  16  -4    0.38    0.28
   0 -16  -4   25.54    2.07
   0 -16  -4   28.02    1.32
   0  16   4   25.24    1.23
   0  16  -4   26.85    1.40
   0  16  -4   29.79    1.39
  -1 -16  -4    5.78    0.80
  -1  16  -4    5.68    0.70
  -1  16  -4    4.71    0.71
   1  16   4    5.46    0.71
  -2 -16  -4   -0.36    0.30
  -2  16  -4   -0.04    0.29
   2  16   4    0.86    0.40
  -3 -16  -4    2.76    0.66
   3  16   4    2.36    0.59
  -3  16  -4    2.27    0.55
   4  16   4    2.40    0.62
   4  17  -4    2.53    0.66
   4  17  -4    2.37    0.64
   3  17  -4    4.47    0.77
   3  17  -4    4.27    0.85
   3  17  -4    4.54    0.76
   2  17  -4    1.63    0.55
   2  17  -4    1.72    0.53
   2  17  -4    1.31    0.46
   1  17  -4    6.68    0.88
   1  17  -4    6.34    0.82
   0 -17  -4    2.68    1.24
   0  17  -4    2.09    0.58
   0  17  -4    2.53    0.53
   0  17   4    1.65    0.44
  -1 -17  -4    0.81    0.40
   1  17   4    0.02    0.29
  -1  17  -4    0.22    0.29
  -2 -17  -4    0.55    0.38
  -2  17  -4    0.25    0.35
   2  17   4    0.77    0.39
  -3 -17  -4    0.97    0.50
  -3  17  -4   -0.24    0.28
   3  17   4   -0.31    0.24
   3  18  -4    0.74    0.42
   3  18  -4    0.59    0.49
   3  18  -4    0.93    0.46
   2  18  -4    0.33    0.38
   2  18  -4    0.03    0.37
   2  18  -4    0.06    0.30
   1  18  -4    1.55    0.50
   1  18  -4    1.82    0.53
   0 -18  -4    2.77    1.30
   0  18  -4    2.87    0.59
   0  18   4    2.39    0.51
   0  18  -4    2.05    0.49
  -1 -18  -4    2.78    0.58
   1  18   4    1.97    0.52
  -1  18  -4    1.22    0.47
  -2 -18  -4    0.25    0.41
  -2  18  -4   -0.06    0.30
   2  18   4    0.29    0.32
  -3 -18  -4    0.11    0.38
   3  18   4    0.20    0.45
  -3  18  -4    0.96    0.49
   3  19  -4    0.32    0.42
   3  19  -4    0.29    0.36
   2  19  -4    0.21    0.42
   2  19  -4    0.57    0.36
   1  19  -4    0.54    0.39
   1  19  -4    1.17    0.44
   0  19   4   -0.02    0.28
   0  19  -4    0.41    0.34
   0  19  -4   -0.06    0.35
  -1 -19  -4    1.14    0.46
   1  19   4    1.30    0.46
  -1  19  -4    0.98    0.46
  -2 -19  -4    0.65    0.45
   2  19   4    0.25    0.33
  -2  19  -4    0.52    0.34
   2  20  -4   -0.03    0.41
   2  20  -4   -0.03    0.33
   1  20  -4    0.50    0.39
   1  20  -4    0.04    0.39
   0  20  -4    3.01    0.67
  -1  20  -4    1.52    0.50
   1  20   4    1.97    0.53
   1  21  -4    0.37    0.38
   1  21  -4    0.41    0.42
   0  21  -4   -0.07    0.29
   7   0  -5   -0.15    0.47
   6   0  -5    0.74    0.44
   6   0  -5    0.16    0.33
   5   0  -5    1.67    0.50
   5   0  -5   -0.24    0.19
   5   0  -5    0.38    0.38
   4   0  -5   -0.21    0.16
   4   0  -5   -0.10    0.11
   4   0  -5    0.05    0.24
   3   0  -5   -0.10    0.14
   3   0  -5   -0.05    0.10
   3   0  -5   -0.02    0.23
   2   0  -5    0.02    0.22
   2   0  -5   -0.07    0.10
   2   0  -5   -0.13    0.12
   1   0  -5   -0.10    0.17
   1   0  -5   -0.11    0.12
   1   0  -5   -0.11    0.17
   0   0  -5    0.22    0.24
   0   0  -5    0.02    0.17
   0   0  -5   -0.05    0.14
  -1   0  -5   -0.10    0.17
  -1   0  -5    0.04    0.16
  -1   0  -5   -0.01    0.29
  -2   0  -5   -0.25    0.24
  -2   0  -5    0.31    0.29
  -2   0  -5   -0.33    0.20
  -3   0  -5    0.10    0.38
  -3   0  -5    0.11    0.28
  -3   0  -5   -0.42    0.29
  -4   0  -5   -0.06    0.29
  -4   0  -5    0.17    0.34
  -5   0  -5    0.51    0.35
  -5   0  -5    0.43    0.43
  -6   0  -5   -0.28    0.35
  -6   0  -5    0.05    0.37
   7  -1  -5   -0.01    0.51
   7   1  -5   -0.25    0.37
   6  -1  -5    5.30    1.02
   6  -1  -5    5.47    0.90
   6   1  -5    6.11    0.99
   6   1  -5    5.25    1.02
   5  -1  -5    2.19    0.62
   5  -1  -5    2.05    0.54
   5   1  -5    2.64    0.45
   5   1  -5    2.29    0.57
   4  -1  -5    4.83    0.50
   4  -1  -5    4.52    0.71
   4   1  -5    4.58    0.54
   4   1  -5    2.83    0.61
   4   1  -5    4.75    0.43
   3  -1  -5   -0.09    0.12
   3  -1  -5    0.23    0.26
   3  -1  -5    0.07    0.10
   3   1  -5    0.03    0.17
   3   1  -5   -0.12    0.22
   3   1  -5   -0.02    0.12
   2  -1  -5   66.16    1.84
   2  -1  -5   66.91    2.35
   2  -1  -5   68.27    1.66
   2   1  -5   68.15    1.76
   2   1  -5   67.57    2.39
   2   1  -5   66.68    1.89
   1  -1  -5    5.22    0.58
   1  -1  -5    5.48    0.36
   1  -1  -5    5.54    0.41
   1   1  -5    5.01    0.49
   1   1  -5    5.73    0.39
   1   1  -5    5.48    0.60
   0  -1  -5    8.23    0.53
   0  -1  -5    8.23    0.67
   0  -1  -5    8.24    0.51
   0   1  -5    7.76    0.53
   0   1  -5    8.69    0.53
   0   1  -5    7.94    0.60
  -1  -1  -5   10.25    0.65
  -1  -1  -5   12.06    0.69
  -1  -1  -5    9.87    0.98
  -1   1  -5   11.94    0.67
  -1   1  -5   11.28    0.67
  -1   1  -5   11.18    0.78
  -2  -1  -5    1.12    0.34
  -2  -1  -5    0.47    0.40
  -2  -1  -5    0.80    0.29
  -2   1  -5   -0.26    0.33
  -2   1  -5    0.95    0.34
  -2   1  -5    1.19    0.32
  -3  -1  -5   13.96    0.91
  -3  -1  -5   13.24    0.89
  -3   1  -5   13.34    0.92
  -3   1  -5   11.64    0.82
  -3   1  -5   12.92    1.04
  -4  -1  -5   13.45    0.99
  -4  -1  -5   15.88    1.07
  -4   1  -5   14.85    0.97
  -4   1  -5   15.18    1.06
  -4   1  -5   16.86    1.23
  -5  -1  -5   26.92    1.55
  -5  -1  -5   28.58    1.52
  -5   1  -5   28.90    1.49
  -5   1  -5   28.82    1.58
  -6  -1  -5    2.21    0.63
  -6  -1  -5    2.71    0.69
  -6   1  -5    3.32    0.70
   7  -2  -5    0.80    0.54
   7   2  -5    1.74    0.74
   6  -2  -5    0.28    0.40
   6  -2  -5    0.16    0.33
   6   2  -5   -0.02    0.33
   6   2  -5    0.35    0.38
   5  -2  -5    1.13    0.42
   5  -2  -5    0.82    0.42
   5   2  -5    1.74    0.39
   5   2  -5    0.88    0.40
   4  -2  -5    6.85    0.91
   4  -2  -5    6.72    0.83
   4  -2  -5    7.96    0.52
   4   2  -5    7.77    0.50
   4   2  -5    7.48    0.93
   4   2  -5    8.83    0.76
   3  -2  -5    5.14    0.25
   3  -2  -5    5.55    0.40
   3  -2  -5    5.52    0.68
   3   2  -5    5.21    0.54
   3   2  -5    5.49    0.47
   3   2  -5    5.91    0.77
   2  -2  -5    9.08    0.39
   2  -2  -5    8.52    0.70
   2  -2  -5    9.33    0.50
   2   2  -5   10.10    0.59
   2   2  -5    8.82    0.49
   2   2  -5    9.26    0.73
   1  -2  -5   31.75    1.00
   1  -2  -5   32.24    1.08
   1  -2  -5   31.06    1.35
   1   2  -5   32.30    1.13
   1   2  -5   32.93    1.08
   1   2  -5   33.17    1.38
   0  -2  -5    3.01    0.38
   0  -2  -5    2.98    0.39
   0  -2  -5    3.71    0.57
   0   2  -5    3.10    0.39
   0   2  -5    2.97    0.37
   0   2  -5    3.24    0.45
  -1  -2  -5    0.15    0.21
  -1  -2  -5    0.56    0.43
  -1  -2  -5   -0.07    0.17
  -1   2  -5   -0.04    0.21
  -1   2  -5   -0.12    0.15
  -1   2  -5    0.06    0.19
  -2  -2  -5   31.86    1.34
  -2  -2  -5   34.12    1.71
  -2  -2  -5   32.34    1.36
   2   2   5   29.96    1.25
  -2   2  -5   32.17    1.44
  -2   2  -5   31.13    1.30
  -2   2  -5   31.14    1.25
  -3  -2  -5   21.16    1.21
  -3  -2  -5   22.59    1.22
  -3   2  -5   25.89    1.43
  -3   2  -5   23.15    1.14
  -3   2  -5   23.49    1.19
   3   2   5   25.57    1.23
  -4  -2  -5   31.11    1.57
  -4  -2  -5   30.62    1.51
  -4   2  -5   31.13    1.68
  -4   2  -5   32.69    1.47
  -4   2  -5   33.63    1.55
  -5  -2  -5    3.35    0.66
  -5  -2  -5    3.63    0.67
  -5   2  -5    3.22    0.63
  -5   2  -5    2.32    0.55
  -6  -2  -5    0.74    0.51
  -6  -2  -5    0.94    0.47
  -6   2  -5    0.42    0.43
   7  -3  -5    0.99    0.61
   7   3  -5    1.41    0.65
   6  -3  -5   10.49    1.40
   6   3  -5   13.15    1.42
   5  -3  -5   11.53    0.99
   5  -3  -5   11.06    1.29
   5   3  -5   13.01    1.16
   5   3  -5   10.34    0.78
   4  -3  -5    0.17    0.27
   4  -3  -5   -0.10    0.24
   4  -3  -5    0.15    0.16
   4   3  -5    0.16    0.20
   4   3  -5    0.31    0.36
   4   3  -5    0.29    0.24
   3  -3  -5   21.22    0.78
   3  -3  -5   21.62    1.18
   3   3  -5   20.07    0.83
   3   3  -5   19.84    1.23
   3   3  -5   20.44    0.96
   2  -3  -5  115.36    3.48
   2  -3  -5  111.14    2.70
   2  -3  -5  111.96    2.49
   2   3  -5  111.03    2.76
   2   3  -5  111.51    2.91
   2   3  -5  107.77    3.53
   1  -3  -5  137.61    3.30
   1  -3  -5  142.20    3.41
   1  -3  -5  143.34    4.19
   1   3  -5  146.74    3.54
   1   3  -5  148.95    3.47
   1   3  -5  142.08    4.19
   0  -3  -5  179.68    4.26
   0  -3  -5  180.03    5.11
   0  -3  -5  172.74    4.18
   0   3  -5  173.46    4.22
   0   3  -5  182.68    4.28
   0   3  -5  184.58    4.98
  -1  -3  -5   30.86    1.21
  -1  -3  -5   31.24    1.23
  -1  -3  -5   28.48    1.60
  -1   3  -5   31.39    1.27
  -1   3  -5   30.72    1.16
  -1   3  -5   31.93    1.21
   1   3   5   29.47    1.14
  -2  -3  -5   29.08    1.28
  -2  -3  -5   29.19    1.32
  -2   3  -5   29.68    1.26
  -2   3  -5   28.07    1.17
   2   3   5   27.88    1.20
  -2   3  -5   31.60    1.31
  -3  -3  -5    8.73    0.88
  -3   3  -5   11.15    0.79
  -3   3  -5    8.28    0.82
   3   3   5    9.89    0.88
  -3   3  -5    7.89    0.88
  -4  -3  -5   21.14    1.31
  -4  -3  -5   23.73    1.33
  -4   3  -5   21.92    1.26
  -4   3  -5   23.02    1.20
   4   3   5   22.30    1.25
  -5  -3  -5    1.20    0.49
  -5  -3  -5    1.96    0.58
  -5   3  -5    1.90    0.51
  -5   3  -5    1.65    0.49
  -6  -3  -5   11.83    1.29
  -6  -3  -5   11.91    1.24
  -6   3  -5   11.45    1.19
   6  -4  -5    0.57    0.44
   6   4  -5    1.11    0.50
   6   4  -5   -0.06    0.24
   5  -4  -5    0.90    0.44
   5  -4  -5    0.19    0.30
   5   4  -5    0.84    0.28
   5   4  -5    1.25    0.39
   5   4  -5    1.15    0.47
   4  -4  -5   53.77    2.18
   4  -4  -5   57.10    2.36
   4   4  -5   52.77    2.36
   4   4  -5   52.88    1.87
   4   4  -5   51.84    1.69
   3  -4  -5    4.89    0.62
   3  -4  -5    5.76    0.75
   3  -4  -5    5.44    0.36
   3   4  -5    5.46    0.52
   3   4  -5    5.53    0.60
   3   4  -5    4.96    0.73
   2  -4  -5   59.56    1.41
   2  -4  -5   56.43    2.12
   2  -4  -5   61.59    1.62
   2   4  -5   61.17    1.86
   2   4  -5   60.05    2.26
   2   4  -5   63.26    1.78
   1  -4  -5    2.35    0.32
   1  -4  -5    1.79    0.40
   1  -4  -5    2.39    0.28
   1   4  -5    2.04    0.34
   1   4  -5    1.98    0.39
   1   4  -5    1.97    0.34
   0  -4  -5    0.93    0.26
   0  -4  -5    1.14    0.51
   0  -4  -5    1.31    0.27
   0   4  -5    1.14    0.29
   0   4  -5    0.57    0.24
   0   4   5    1.21    0.24
   0   4  -5    1.35    0.31
  -1  -4  -5   36.79    1.36
  -1  -4  -5   35.33    1.37
  -1  -4  -5   36.33    1.83
   1   4   5   35.37    1.27
  -1   4  -5   34.28    1.26
  -1   4  -5   36.14    1.37
  -1   4  -5   34.78    1.30
  -2  -4  -5    4.97    0.65
  -2  -4  -5    5.77    0.70
   2   4   5    6.50    0.65
  -2   4  -5    5.60    0.59
  -2   4  -5    4.77    0.57
  -2   4  -5    5.16    0.60
  -3  -4  -5    3.91    0.62
  -3  -4  -5    3.81    0.64
  -3   4  -5    3.49    0.59
  -3   4  -5    3.54    0.57
   3   4   5    3.37    0.54
  -3   4  -5    3.27    0.51
  -4  -4  -5    0.83    0.40
  -4  -4  -5    0.47    0.35
   4   4   5    0.71    0.36
  -4   4  -5    0.66    0.35
  -4   4  -5    0.59    0.31
  -5  -4  -5    0.31    0.36
  -5  -4  -5    0.20    0.39
  -5   4  -5    0.39    0.33
   5   4   5   -0.16    0.28
  -5   4  -5   -0.18    0.30
  -6  -4  -5    1.22    0.51
  -6  -4  -5    2.54    0.68
  -6   4  -5    1.80    0.56
   6  -5  -5    7.24    1.18
   6   5  -5    8.57    0.95
   6   5  -5    9.26    1.26
   5  -5  -5   12.01    1.34
   5  -5  -5   12.34    0.99
   5   5  -5   11.71    0.76
   5   5  -5   11.21    1.30
   5   5  -5   11.44    1.02
   4  -5  -5   11.92    1.23
   4  -5  -5   11.83    0.93
   4   5  -5   13.89    1.15
   4   5  -5   12.58    0.74
   4   5  -5   12.80    0.86
   3  -5  -5   60.10    2.23
   3  -5  -5   60.28    2.27
   3  -5  -5   60.01    1.53
   3   5  -5   57.02    2.39
   3   5  -5   59.17    1.81
   3   5  -5   56.00    1.92
   2  -5  -5   34.81    1.05
   2  -5  -5   35.05    1.49
   2  -5  -5   33.69    1.42
   2  -5  -5   34.93    0.88
   2   5  -5   36.59    1.33
   2   5  -5   33.41    1.57
   2   5  -5   33.16    1.22
   1  -5  -5   18.70    0.84
   1  -5  -5   18.61    0.76
   1  -5  -5   18.38    1.03
   1   5  -5   18.50    1.02
   1   5  -5   19.49    0.90
   1   5  -5   18.80    0.84
   0  -5  -5   65.10    1.94
   0  -5  -5   64.02    1.69
   0  -5  -5   64.92    1.93
   0  -5  -5   70.67    2.57
   0   5  -5   67.30    1.97
   0   5  -5   66.93    1.97
   0   5   5   66.21    1.84
   0   5  -5   68.04    2.23
  -1  -5  -5   25.89    1.13
  -1  -5  -5   22.32    1.47
  -1  -5  -5   25.09    1.13
  -1   5  -5   25.87    1.09
  -1   5  -5   24.71    1.04
   1   5   5   26.15    1.05
  -1   5  -5   26.58    1.10
  -2  -5  -5   10.20    0.91
  -2  -5  -5   12.09    0.85
  -2   5  -5   11.13    0.68
  -2   5  -5   10.16    0.71
  -2   5  -5   10.05    0.72
   2   5   5   10.06    0.86
  -3  -5  -5   50.94    2.05
  -3  -5  -5   51.63    1.98
  -3   5  -5   49.34    1.77
   3   5   5   44.90    1.80
  -3   5  -5   46.42    1.81
  -3   5  -5   51.52    1.76
  -4  -5  -5    3.69    0.70
  -4  -5  -5    3.09    0.63
  -4   5  -5    3.21    0.57
   4   5   5    3.71    0.67
  -4   5  -5    3.03    0.54
  -5  -5  -5   -0.25    0.38
  -5  -5  -5   -0.22    0.27
  -5   5  -5    0.11    0.35
   5   5   5    0.13    0.34
  -6  -5  -5    0.35    0.41
  -6  -5  -5    0.09    0.37
  -6   5  -5    0.70    0.46
   6  -6  -5    2.00    0.70
   6   6  -5    1.63    0.47
   6   6  -5    1.55    0.54
   5  -6  -5    0.70    0.46
   5  -6  -5    0.75    0.35
   5   6  -5    0.72    0.35
   5   6  -5    0.19    0.24
   5   6  -5    0.22    0.35
   4  -6  -5    0.77    0.38
   4  -6  -5    0.46    0.29
   4   6  -5   -0.05    0.18
   4   6  -5    0.25    0.30
   4   6  -5   -0.20    0.23
   3  -6  -5   41.38    1.82
   3  -6  -5   39.76    1.72
   3  -6  -5   41.52    1.12
   3   6  -5   43.21    1.49
   3   6  -5   44.19    2.01
   3   6  -5   40.93    1.58
   2  -6  -5    0.00    0.09
   2  -6  -5    0.05    0.23
   2  -6  -5    0.50    0.24
   2  -6  -5    0.09    0.14
   2   6  -5    0.13    0.18
   2   6  -5    0.04    0.18
   2   6  -5    0.03    0.24
   1  -6  -5    3.03    0.37
   1  -6  -5    3.24    0.41
   1  -6  -5    2.99    0.52
   1   6  -5    2.06    0.36
  -1   6   5    3.08    0.31
   1   6  -5    2.90    0.42
   1   6  -5    2.72    0.46
   0  -6  -5   73.71    2.11
   0  -6  -5   74.97    1.82
   0  -6  -5   67.17    2.74
   0  -6  -5   70.32    2.10
   0   6  -5   74.87    2.40
   0   6  -5   73.86    2.14
   0   6   5   73.94    2.01
   0   6  -5   73.73    2.15
  -1  -6  -5    7.48    0.71
  -1  -6  -5    7.32    0.71
  -1  -6  -5    7.05    0.93
  -1   6  -5    8.44    0.58
  -1   6  -5    7.54    0.57
  -1   6  -5    7.09    0.65
   1   6   5    7.97    0.58
  -2  -6  -5    2.75    0.51
  -2  -6  -5    3.43    0.55
   2   6   5    3.72    0.52
  -2   6  -5    3.59    0.49
  -2   6  -5    3.28    0.41
  -2   6  -5    2.96    0.49
  -3  -6  -5   28.11    1.48
  -3  -6  -5   27.07    1.40
  -3   6  -5   30.13    1.26
  -3   6  -5   27.66    1.31
   3   6   5   28.19    1.35
  -4  -6  -5    2.39    0.60
  -4  -6  -5    0.85    0.44
  -4   6  -5    1.15    0.41
  -4   6  -5    1.12    0.39
   4   6   5    1.39    0.44
  -5  -6  -5    3.38    0.70
  -5  -6  -5    3.87    0.75
  -5   6  -5    4.54    0.74
   6  -7  -5    5.38    1.03
   6   7  -5    5.96    0.83
   5  -7  -5    2.19    0.64
   5   7  -5    2.31    0.51
   5   7  -5    1.75    0.42
   5   7  -5    2.12    0.66
   4  -7  -5   26.17    1.33
   4  -7  -5   22.07    1.43
   4   7  -5   22.51    1.50
   4   7  -5   20.60    1.17
   4   7  -5   22.78    1.10
   3  -7  -5   37.91    1.73
   3  -7  -5   36.41    1.62
   3   7  -5   40.69    1.94
   3   7  -5   39.67    1.46
   3   7  -5   36.24    1.51
   2  -7  -5    2.70    0.30
   2  -7  -5    2.82    0.23
   2  -7  -5    2.29    0.43
   2  -7  -5    2.61    0.48
   2   7  -5    2.67    0.42
   2   7  -5    2.56    0.45
   2   7  -5    2.90    0.53
   1  -7  -5  105.38    2.80
   1  -7  -5  107.56    2.63
   1  -7  -5  103.17    3.33
   1  -7  -5  104.67    2.63
   1   7  -5  101.78    2.81
  -1   7   5  105.60    2.53
   1   7  -5  101.66    3.32
   1   7  -5  103.11    2.87
   0  -7  -5    0.58    0.26
   0  -7  -5   -0.57    0.45
   0  -7  -5    0.30    0.19
   0   7  -5    0.27    0.21
   0   7   5    0.19    0.17
   0   7  -5    0.22    0.21
   0   7  -5    0.32    0.21
  -1  -7  -5    8.57    1.06
  -1  -7  -5    6.89    0.71
   1   7   5    7.86    0.58
  -1   7  -5    7.92    0.70
  -1   7  -5    8.06    0.57
  -1   7  -5    6.61    0.66
  -2  -7  -5   34.59    1.50
  -2  -7  -5   33.36    1.52
  -2   7  -5   32.88    1.28
  -2   7  -5   32.30    1.36
   2   7   5   32.23    1.37
  -2   7  -5   33.52    1.24
  -3  -7  -5    1.61    0.49
  -3  -7  -5    3.01    0.60
  -3   7  -5    2.63    0.51
   3   7   5    2.46    0.49
  -3   7  -5    2.08    0.44
  -4  -7  -5    6.74    0.95
  -4  -7  -5    8.95    1.00
  -4   7  -5    8.60    0.90
  -4   7  -5   11.33    0.82
   4   7   5    8.63    0.97
  -5  -7  -5    5.71    0.89
  -5  -7  -5    7.81    1.10
   5   7   5    8.01    0.98
  -5   7  -5    7.29    0.87
   6  -8  -5    3.75    0.92
   6   8  -5    4.03    0.72
   5  -8  -5    1.19    0.53
   5   8  -5    1.02    0.48
   5   8  -5    1.65    0.45
   5   8  -5    0.98    0.42
   4  -8  -5    1.40    0.49
   4  -8  -5    1.42    0.39
   4   8  -5    1.98    0.58
   4   8  -5    1.68    0.41
   4   8  -5    1.42    0.42
   3  -8  -5  134.66    4.10
   3  -8  -5  137.97    4.04
   3   8  -5  129.06    4.42
   3   8  -5  134.11    3.59
   3   8  -5  134.06    3.73
   2  -8  -5   30.83    0.95
   2  -8  -5   29.46    1.40
   2  -8  -5   27.46    1.31
   2   8  -5   32.68    1.28
   2   8  -5   29.28    1.29
   2   8  -5   31.68    1.58
   1  -8  -5   10.39    0.93
   1  -8  -5   10.06    0.57
   1  -8  -5   10.78    0.59
   1   8  -5    9.49    0.67
  -1   8   5   10.98    0.53
   1   8  -5   10.01    0.79
   1   8  -5   10.26    0.69
   0  -8  -5   17.77    1.50
   0  -8  -5   19.76    0.94
   0   8  -5   20.76    1.03
   0   8   5   20.43    0.87
   0   8  -5   20.60    0.97
   0   8  -5   17.06    0.91
  -1  -8  -5    1.04    0.34
  -1   8  -5    1.24    0.34
   1   8   5    0.72    0.27
  -1   8  -5    1.19    0.34
  -1   8  -5    0.72    0.25
  -2  -8  -5   11.76    1.03
   2   8   5    9.97    0.88
  -2   8  -5   10.51    0.79
  -2   8  -5    9.45    0.67
  -3  -8  -5   18.12    1.18
  -3  -8  -5   17.25    1.17
   3   8   5   15.57    1.01
  -3   8  -5   15.04    0.88
  -3   8  -5   15.97    0.97
  -4  -8  -5    6.93    0.96
  -4  -8  -5    5.10    0.85
  -4   8  -5    5.56    0.66
   4   8   5    4.47    0.73
  -4   8  -5    5.25    0.69
  -5  -8  -5    0.61    0.45
  -5  -8  -5    1.42    0.59
  -5   8  -5    0.82    0.42
   5   8   5    1.27    0.49
   6   9  -5    5.61    0.87
   5  -9  -5    0.17    0.46
   5   9  -5    0.47    0.32
   5   9  -5    0.69    0.42
   5   9  -5    1.45    0.47
   4  -9  -5   19.13    1.13
   4  -9  -5   17.60    1.30
   4   9  -5   18.11    1.37
   4   9  -5   17.26    1.02
   4   9  -5   17.30    1.11
   3  -9  -5    3.90    0.59
   3  -9  -5    3.70    0.65
   3   9  -5    3.68    0.55
   3   9  -5    5.02    0.67
   3   9  -5    5.05    0.80
   2  -9  -5   21.53    0.80
   2  -9  -5   21.43    0.75
   2  -9  -5   20.80    1.16
   2   9  -5   21.42    1.29
   2   9  -5   21.31    1.10
   2   9  -5   20.65    1.05
   1  -9  -5   86.64    2.96
   1  -9  -5   85.66    2.27
   1   9  -5   84.16    2.89
   1   9  -5   81.61    2.51
  -1   9   5   83.30    2.18
   1   9  -5   85.60    2.51
   0  -9  -5   -0.06    0.58
   0  -9  -5    0.10    0.24
   0   9   5    0.45    0.22
   0   9  -5   -0.06    0.21
   0   9  -5    0.11    0.24
   0   9  -5    0.21    0.24
  -1  -9  -5   10.36    0.91
  -1   9  -5   11.31    0.76
  -1   9  -5   11.73    0.75
  -1   9  -5    9.54    0.64
   1   9   5   11.05    0.71
  -2  -9  -5   27.07    1.42
  -2   9  -5   33.93    1.31
   2   9   5   32.43    1.41
  -2   9  -5   30.47    1.36
  -3  -9  -5    4.85    0.73
  -3   9  -5    4.33    0.56
   3   9   5    4.52    0.65
  -3   9  -5    5.36    0.67
  -4  -9  -5    0.48    0.38
  -4  -9  -5    0.76    0.44
  -4   9  -5    0.12    0.33
   4   9   5    0.46    0.34
  -5  -9  -5    0.55    0.42
  -5  -9  -5    2.34    0.67
  -5   9  -5    0.75    0.42
   5   9   5    1.40    0.51
   6  10  -5    3.46    0.74
   6  10  -5    2.98    0.61
   5  10  -5    3.42    0.68
   5  10  -5    2.35    0.53
   5  10  -5    2.80    0.77
   4  10  -5    0.02    0.25
   4  10  -5    0.88    0.48
   4  10  -5    0.09    0.27
   3 -10  -5   10.34    0.80
   3  10  -5    9.55    0.86
   3  10  -5    9.33    1.10
   3  10  -5   10.71    0.99
   2 -10  -5   -0.32    0.25
   2  10  -5   -0.11    0.27
   2  10  -5   -0.08    0.21
   2  10  -5   -0.09    0.23
   1 -10  -5   -0.11    0.18
   1 -10  -5    0.62    0.56
  -1  10   5   -0.10    0.13
   1  10  -5    0.27    0.26
   1  10  -5    0.22    0.26
   1  10  -5    0.20    0.26
   0 -10  -5    0.93    0.82
   0 -10  -5    1.78    0.41
   0  10  -5    2.06    0.42
   0  10  -5    1.37    0.35
   0  10   5    1.70    0.33
   0  10  -5    2.41    0.43
  -1 -10  -5    5.25    0.66
  -1  10  -5    5.42    0.55
  -1  10  -5    6.46    0.66
   1  10   5    5.93    0.65
  -1  10  -5    5.88    0.67
  -2 -10  -5    3.03    0.59
   2  10   5    3.33    0.55
  -2  10  -5    2.27    0.44
  -2  10  -5    2.50    0.48
  -3 -10  -5    3.76    0.71
  -3  10  -5    3.76    0.60
  -3  10  -5    3.38    0.49
   3  10   5    2.31    0.51
  -4 -10  -5    1.49    0.55
  -4 -10  -5    1.34    0.52
  -4  10  -5    1.60    0.49
   4  10   5    0.97    0.41
  -5 -10  -5    0.23    0.37
  -5 -10  -5    0.21    0.44
   5  10   5    0.02    0.30
  -5  10  -5    0.89    0.43
   6  11  -5   -0.16    0.38
   6  11  -5    0.62    0.41
   5  11  -5    7.10    0.89
   5  11  -5    8.45    1.04
   4  11  -5    0.37    0.31
   4  11  -5    0.55    0.40
   4  11  -5    0.69    0.38
   3 -11  -5    4.04    0.60
   3  11  -5    4.66    0.72
   3  11  -5    5.04    0.84
   3  11  -5    4.60    0.66
   2 -11  -5   18.80    1.16
   2  11  -5   20.10    1.13
   2  11  -5   21.26    1.14
   2  11  -5   21.23    1.34
   1 -11  -5    0.40    0.25
   1  11  -5    1.31    0.40
   1  11  -5    0.80    0.33
  -1  11   5    0.37    0.19
   1  11  -5    1.50    0.40
   0 -11  -5   -2.58    0.80
   0 -11  -5    0.77    0.33
   0  11  -5    0.35    0.25
   0  11   5    0.99    0.30
   0  11  -5    0.97    0.39
   0  11  -5    0.73    0.33
  -1 -11  -5    2.57    0.52
  -1  11  -5    2.01    0.40
  -1  11  -5    0.77    0.33
   1  11   5    2.21    0.43
  -2 -11  -5    0.14    0.28
  -2  11  -5   -0.16    0.20
   2  11   5    0.13    0.26
  -2  11  -5   -0.05    0.21
  -3 -11  -5    6.23    0.88
  -3  11  -5    4.43    0.56
  -3  11  -5    4.68    0.69
   3  11   5    4.80    0.71
  -4 -11  -5   -0.42    0.36
   4  11   5    0.06    0.29
  -4  11  -5    0.29    0.31
  -5 -11  -5    0.95    0.49
   5  11   5    0.35    0.36
   5  12  -5    0.60    0.41
   5  12  -5    0.30    0.33
   4  12  -5   -0.10    0.25
   4  12  -5    0.19    0.30
   4  12  -5    0.15    0.32
   3  12  -5    5.41    0.86
   3  12  -5    6.79    0.84
   3  12  -5    6.57    0.81
   2 -12  -5   28.59    1.45
   2  12  -5   28.99    1.42
   2  12  -5   30.90    1.41
   2  12  -5   29.45    1.63
   1 -12  -5    4.15    0.50
   1 -12  -5    4.20    0.87
   1  12  -5    3.99    0.63
   1  12  -5    2.98    0.57
  -1  12   5    2.97    0.41
   1  12  -5    3.37    0.55
   0 -12  -5    3.01    0.51
   0 -12  -5    2.37    1.06
   0  12  -5    3.41    0.57
   0  12  -5    2.93    0.49
   0  12   5    2.33    0.42
   0  12  -5    3.47    0.52
  -1 -12  -5   16.62    1.05
   1  12   5   17.04    0.97
  -1  12  -5   18.60    1.05
  -1  12  -5   15.11    0.90
  -2 -12  -5    0.12    0.33
  -2  12  -5   -0.05    0.22
  -2  12  -5    0.10    0.31
   2  12   5    0.36    0.26
  -3 -12  -5    1.27    0.54
  -3  12  -5    0.38    0.31
   3  12   5    0.74    0.36
  -4 -12  -5    3.45    0.73
  -4  12  -5    4.10    0.70
   4  12   5    2.70    0.64
   5  13  -5    4.75    0.77
   5  13  -5    3.09    0.71
   4  13  -5    9.56    1.02
   4  13  -5    8.56    1.02
   4  13  -5    7.81    1.14
   3  13  -5    0.85    0.47
   3  13  -5    0.90    0.39
   3  13  -5    0.79    0.40
   2 -13  -5   15.56    1.04
   2  13  -5   14.29    0.99
   2  13  -5   16.43    1.20
   2  13  -5   15.30    1.02
   1 -13  -5   10.58    1.20
   1 -13  -5    9.25    0.63
   1  13  -5    8.40    0.87
   1  13  -5    8.29    0.92
  -1  13   5    8.04    0.57
   1  13  -5    8.74    0.87
   0 -13  -5    8.82    0.81
   0 -13  -5    5.07    1.16
   0  13  -5    7.20    0.75
   0  13  -5    7.37    0.81
   0  13   5    8.52    0.75
   0  13  -5    7.88    0.80
  -1 -13  -5    0.34    0.28
   1  13   5    0.72    0.32
  -1  13  -5    0.53    0.29
  -1  13  -5    0.67    0.34
  -2 -13  -5    0.48    0.36
  -2  13  -5   -0.24    0.28
  -2  13  -5   -0.33    0.21
   2  13   5    0.11    0.28
  -3 -13  -5    1.03    0.51
   3  13   5    1.09    0.42
  -3  13  -5    0.34    0.31
  -4 -13  -5   -0.06    0.33
   4  13   5    0.19    0.37
  -4  13  -5   -0.33    0.24
   5  14  -5    0.30    0.38
   5  14  -5    0.96    0.53
   4  14  -5    0.94    0.45
   4  14  -5    0.74    0.46
   4  14  -5    0.56    0.41
   3  14  -5    2.69    0.59
   3  14  -5    3.84    0.69
   3  14  -5    2.30    0.62
   2 -14  -5    1.52    0.49
   2  14  -5    1.06    0.43
   2  14  -5    1.55    0.52
   2  14  -5    1.22    0.41
   1 -14  -5    5.66    1.04
   1  14  -5    4.73    0.72
   1  14  -5    5.29    0.71
   1  14  -5    4.44    0.68
   0 -14  -5    8.03    1.46
   0 -14  -5    7.66    0.77
   0  14   5    7.08    0.70
   0  14  -5    7.66    0.85
   0  14  -5    8.46    0.86
  -1 -14  -5    5.90    0.76
  -1  14  -5    6.62    0.74
   1  14   5    7.49    0.78
  -1  14  -5    7.07    0.83
  -2 -14  -5    0.48    0.40
   2  14   5    1.46    0.46
  -2  14  -5    0.67    0.32
  -2  14  -5    1.21    0.42
  -3 -14  -5    0.64    0.48
   3  14   5    0.82    0.40
  -3  14  -5    0.92    0.41
  -4 -14  -5    2.13    0.68
   4  14   5    1.00    0.47
  -4  14  -5    0.52    0.40
   5  15  -5    0.62    0.41
   4  15  -5    2.69    0.63
   4  15  -5    3.34    0.74
   3  15  -5    1.20    0.44
   3  15  -5    1.60    0.58
   3  15  -5    1.12    0.50
   2  15  -5    2.78    0.56
   2  15  -5    2.57    0.58
   2  15  -5    3.04    0.64
   1 -15  -5    4.86    1.01
   1  15  -5    4.09    0.67
   1  15  -5    3.25    0.60
   1  15  -5    3.59    0.60
   0 -15  -5    3.09    1.22
   0 -15  -5    1.30    0.40
   0  15   5    1.74    0.41
   0  15  -5    1.55    0.45
   0  15  -5    2.68    0.54
  -1 -15  -5    1.68    0.47
  -1  15  -5    1.63    0.44
   1  15   5    0.97    0.36
  -1  15  -5    2.09    0.47
  -2 -15  -5    3.17    0.69
  -2  15  -5    4.41    0.70
   2  15   5    4.32    0.68
  -3 -15  -5    2.37    0.63
   3  15   5    2.09    0.56
  -3  15  -5    2.05    0.53
  -4  15  -5   -0.13    0.32
   4  15   5   -0.32    0.31
   4  16  -5    3.10    0.65
   4  16  -5    1.46    0.55
   3  16  -5    1.43    0.48
   3  16  -5    1.60    0.53
   3  16  -5    2.35    0.66
   2  16  -5   -0.14    0.26
   2  16  -5   -0.30    0.33
   2  16  -5    0.28    0.38
   1 -16  -5    1.69    0.94
   1  16  -5    0.12    0.26
   1  16  -5    1.31    0.45
   0 -16  -5    0.16    0.25
   0 -16  -5   -0.32    1.09
   0  16  -5    0.13    0.28
   0  16  -5   -0.26    0.22
   0  16   5   -0.42    0.18
  -1 -16  -5    4.07    0.70
  -1  16  -5    3.76    0.67
  -1  16  -5    3.94    0.61
   1  16   5    4.52    0.67
  -2 -16  -5    0.73    0.42
  -2  16  -5   -0.17    0.23
   2  16   5    0.15    0.30
  -3 -16  -5    0.05    0.33
  -3  16  -5   -0.07    0.34
   3  16   5    0.64    0.36
   4  17  -5    1.87    0.58
   3  17  -5    2.67    0.72
   3  17  -5    1.86    0.58
   3  17  -5    0.77    0.43
   2  17  -5    5.96    0.88
   2  17  -5    5.39    0.82
   2  17  -5    7.36    1.00
   1  17  -5    1.03    0.43
   1  17  -5    0.08    0.28
   0 -17  -5    9.91    1.72
   0  17  -5    7.66    0.87
   0  17  -5    8.11    0.97
   0  17   5    7.77    0.82
  -1 -17  -5    5.11    0.77
  -1  17  -5    3.76    0.63
   1  17   5    3.91    0.65
  -1  17  -5    4.91    0.76
  -2 -17  -5    1.50    0.52
   2  17   5    2.05    0.55
  -2  17  -5    0.81    0.40
  -3 -17  -5    0.98    0.46
  -3  17  -5   -0.04    0.30
   3  17   5    0.18    0.30
   3  18  -5    0.65    0.43
   3  18  -5    0.10    0.38
   2  18  -5   11.79    1.25
   2  18  -5   11.62    1.23
   1  18  -5    0.13    0.28
   1  18  -5    0.58    0.40
   0 -18  -5    2.52    1.37
   0  18   5    0.27    0.30
   0  18  -5   -0.16    0.27
   0  18  -5   -0.29    0.26
  -1 -18  -5    0.56    1.34
  -1 -18  -5    4.62    0.77
  -1  18  -5    3.88    0.69
   1  18   5    4.42    0.70
  -2 -18  -5    0.02    0.32
   2  18   5   -0.08    0.27
  -2  18  -5    0.33    0.41
   2  19  -5    7.31    1.00
   2  19  -5    7.21    0.97
   1  19  -5    2.18    0.55
   1  19  -5    0.84    0.48
   0  19  -5    1.91    0.53
   0  19  -5    2.21    0.59
  -1  19  -5    5.42    0.84
   1  19   5    4.09    0.71
  -2 -19  -5    1.17    0.49
   2  19   5    0.08    0.31
  -2  19  -5    1.14    0.49
   1  20  -5    0.20    0.41
   1  20  -5    0.05    0.35
   0  20  -5    0.06    0.39
  -1  20  -5    3.51    0.76
   1  20   5    3.77    0.72
   6   0  -6    0.92    0.48
   6   0  -6    0.54    0.49
   5   0  -6    8.46    0.86
   5   0  -6    7.21    1.00
   4   0  -6    2.49    0.41
   4   0  -6    2.40    0.58
   3   0  -6    1.59    0.32
   3   0  -6    1.25    0.23
   3   0  -6    1.31    0.39
   2   0  -6   76.77    1.98
   2   0  -6   76.36    2.72
   2   0  -6   76.48    2.17
   1   0  -6    7.38    0.66
   1   0  -6    8.37    0.58
   1   0  -6    8.52    0.52
   0   0  -6    0.15    0.18
   0   0  -6    0.13    0.22
   0   0  -6    0.27    0.25
  -1   0  -6   85.76    2.48
  -1   0  -6   85.60    2.50
  -1   0  -6   85.91    2.88
  -2   0  -6    0.53    0.38
  -2   0  -6    0.19    0.27
  -3   0  -6    0.20    0.29
  -3   0  -6    0.22    0.27
  -3   0  -6   -0.03    0.40
  -4   0  -6    5.35    0.90
  -4   0  -6    4.77    0.72
  -4   0  -6    5.35    0.79
  -5   0  -6    1.60    0.55
  -5   0  -6    1.41    0.49
   6  -1  -6    1.35    0.50
   6  -1  -6    1.23    0.58
   6   1  -6    1.39    0.57
   6   1  -6    0.90    0.56
   5  -1  -6   18.68    1.37
   5  -1  -6   21.41    1.54
   5   1  -6   18.79    1.02
   5   1  -6   21.36    1.46
   4  -1  -6   47.95    1.60
   4  -1  -6   48.69    2.19
   4   1  -6   50.61    2.28
   4   1  -6   50.32    1.70
   3  -1  -6   -0.23    0.14
   3  -1  -6   -0.09    0.24
   3  -1  -6   -0.02    0.12
   3   1  -6   -0.26    0.22
   3   1  -6    0.13    0.16
   3   1  -6   -0.15    0.17
   2  -1  -6   30.97    1.48
   2  -1  -6   30.20    0.96
   2  -1  -6   29.86    1.11
   2   1  -6   30.51    1.03
   2   1  -6   30.03    1.47
   2   1  -6   29.61    1.14
   1  -1  -6  118.67    3.08
   1  -1  -6  121.71    2.97
   1  -1  -6  121.11    3.75
   1   1  -6  120.07    3.74
   1   1  -6  123.03    3.02
   1   1  -6  121.12    3.12
   0  -1  -6   -0.23    0.22
   0  -1  -6    0.18    0.20
   0  -1  -6   -0.09    0.18
   0   1  -6    0.05    0.17
   0   1  -6    0.15    0.25
   0   1  -6   -0.08    0.23
  -1  -1  -6   81.27    2.39
  -1  -1  -6   78.64    2.35
  -1  -1  -6   78.39    2.77
  -1   1  -6   77.05    2.33
  -1   1  -6   78.94    2.68
  -1   1  -6   80.32    2.38
  -2  -1  -6   25.02    1.58
  -2  -1  -6   30.57    1.33
  -2  -1  -6   27.39    1.31
  -2   1  -6   28.48    1.27
  -2   1  -6   29.06    1.31
  -2   1  -6   30.39    1.52
  -3  -1  -6    0.45    0.40
  -3  -1  -6    0.75    0.48
  -3  -1  -6    0.03    0.26
  -3   1  -6   -0.18    0.44
  -3   1  -6    0.67    0.34
  -3   1  -6    0.44    0.39
  -4  -1  -6    9.12    1.03
  -4  -1  -6    8.69    0.96
  -4  -1  -6    8.05    1.11
  -4   1  -6    8.56    0.91
  -4   1  -6    8.75    1.00
  -4   1  -6    7.54    1.05
  -5  -1  -6   15.87    1.47
  -5  -1  -6   16.27    1.18
  -5   1  -6   20.26    1.33
  -5   1  -6   18.32    1.25
   6  -2  -6    0.09    0.36
   6  -2  -6   -0.03    0.31
   6   2  -6    0.33    0.37
   5  -2  -6    2.69    0.70
   5  -2  -6    3.37    0.68
   5   2  -6    3.41    0.73
   5   2  -6    3.42    0.53
   4  -2  -6    0.63    0.24
   4  -2  -6    0.23    0.28
   4   2  -6    0.45    0.27
   4   2  -6    0.02    0.16
   4   2  -6    0.15    0.29
   3  -2  -6    0.66    0.34
   3  -2  -6    0.51    0.14
   3  -2  -6    0.36    0.20
   3   2  -6    0.43    0.23
   3   2  -6    0.46    0.21
   3   2  -6    0.22    0.29
   2  -2  -6    1.39    0.39
   2  -2  -6    1.92    0.25
   2  -2  -6    2.03    0.32
   2   2  -6    2.43    0.49
   2   2  -6    1.64    0.29
   2   2  -6    1.95    0.36
   1  -2  -6    1.27    0.38
   1  -2  -6    1.25    0.25
   1  -2  -6    1.61    0.30
   1   2  -6    1.28    0.29
   1   2  -6    1.26    0.36
   1   2  -6    0.46    0.23
   0  -2  -6    6.13    0.61
   0  -2  -6    4.93    0.66
   0  -2  -6    5.76    0.57
   0   2  -6    5.04    0.54
   0   2  -6    4.07    0.50
   0   2  -6    5.76    0.64
  -1  -2  -6    0.39    0.50
  -1  -2  -6    1.05    0.34
  -1  -2  -6    1.07    0.36
  -1   2  -6    1.54    0.41
  -1   2  -6    0.77    0.31
  -1   2  -6    1.37    0.35
  -2  -2  -6    5.42    0.66
  -2  -2  -6    4.27    0.88
  -2  -2  -6    6.39    0.74
  -2   2  -6    6.42    0.72
  -2   2  -6    5.63    0.73
  -2   2  -6    4.89    0.64
  -3  -2  -6   -0.44    0.24
  -3  -2  -6    0.55    0.48
  -3  -2  -6    0.50    0.32
  -3   2  -6    0.25    0.28
  -3   2  -6    0.45    0.39
  -3   2  -6   -1.30    0.33
  -4  -2  -6   11.13    1.11
  -4  -2  -6   11.91    1.15
  -4   2  -6   11.66    1.10
  -4   2  -6    9.94    0.96
  -5  -2  -6    0.43    0.40
  -5  -2  -6    0.64    0.42
  -5   2  -6    0.49    0.41
  -5   2  -6    0.58    0.40
   6  -3  -6    4.86    1.01
   6  -3  -6    3.52    0.72
   6   3  -6    4.68    0.89
   5  -3  -6    7.13    1.05
   5  -3  -6    9.01    1.06
   5   3  -6    8.27    1.09
   5   3  -6   10.56    0.79
   4  -3  -6    7.64    0.52
   4  -3  -6    9.36    1.09
   4  -3  -6    8.06    0.93
   4   3  -6    8.73    1.08
   4   3  -6    8.69    0.81
   4   3  -6    8.78    0.58
   3  -3  -6    8.82    0.80
   3  -3  -6    9.84    0.56
   3   3  -6    9.35    0.58
   3   3  -6    8.38    0.76
   3   3  -6   12.01    0.96
   2  -3  -6    1.73    0.30
   2  -3  -6    1.57    0.40
   2  -3  -6    1.76    0.23
   2   3  -6    2.00    0.47
   2   3  -6    2.11    0.34
   2   3  -6    1.59    0.36
   1  -3  -6   46.55    1.49
   1  -3  -6   46.59    1.87
   1  -3  -6   47.40    1.40
   1   3  -6   44.06    1.48
   1   3  -6   46.97    1.86
   1   3  -6   45.99    1.56
   0  -3  -6   41.70    1.80
   0  -3  -6   42.10    1.48
   0  -3  -6   45.08    1.50
   0   3  -6   44.68    1.52
   0   3  -6   44.18    1.50
   0   3  -6   44.20    1.73
  -1  -3  -6   13.35    0.82
  -1  -3  -6   14.27    0.82
  -1  -3  -6   11.47    1.20
  -1   3  -6   14.30    0.88
  -1   3  -6   14.18    0.85
  -1   3  -6   12.29    0.80
  -2  -3  -6    2.74    0.50
  -2  -3  -6    2.24    0.65
  -2  -3  -6    3.27    0.56
  -2   3  -6    3.69    0.59
  -2   3  -6    4.08    0.60
  -2   3  -6    3.18    0.52
  -3  -3  -6    4.48    0.70
  -3  -3  -6    3.37    0.59
  -3  -3  -6    4.35    0.87
  -3   3  -6    2.26    0.61
  -3   3  -6    4.28    0.61
  -3   3  -6    2.98    0.55
  -4  -3  -6    4.37    0.74
  -4  -3  -6    4.55    0.76
  -4   3  -6    6.99    0.85
  -4   3  -6    5.44    0.74
  -5  -3  -6    7.69    1.02
  -5  -3  -6    8.70    1.09
  -5   3  -6    8.27    0.98
  -5   3  -6    7.10    0.90
   6  -4  -6    1.58    0.62
   6   4  -6    1.88    0.65
   6   4  -6    2.23    0.53
   5  -4  -6    9.57    1.25
   5  -4  -6    9.75    1.11
   5   4  -6   13.42    1.43
   5   4  -6   10.05    0.96
   4  -4  -6   13.42    1.05
   4  -4  -6   15.15    1.39
   4   4  -6   14.32    0.76
   4   4  -6   12.99    1.15
   4   4  -6   15.04    0.91
   3  -4  -6   22.19    0.85
   3  -4  -6   21.99    1.28
   3  -4  -6   21.62    1.24
   3   4  -6   21.16    1.33
   3   4  -6   19.36    0.90
   3   4  -6   22.05    1.07
   2  -4  -6    2.46    0.49
   2  -4  -6    2.40    0.35
   2  -4  -6    3.30    0.29
   2   4  -6    1.97    0.45
   2   4  -6    2.98    0.45
   2   4  -6    2.38    0.38
   1  -4  -6    9.86    0.61
   1  -4  -6    9.44    0.54
   1  -4  -6    8.40    0.74
   1   4  -6    9.52    0.64
   1   4  -6    9.10    0.74
   1   4  -6   10.56    0.63
   0  -4  -6    3.49    0.45
   0  -4  -6    4.39    0.69
   0  -4  -6    3.44    0.49
   0   4  -6    4.12    0.51
   0   4  -6    4.57    0.54
   0   4  -6    4.45    0.57
  -1  -4  -6   -0.28    0.55
  -1  -4  -6    0.08    0.26
  -1  -4  -6    0.24    0.23
  -1   4  -6    0.34    0.26
  -1   4  -6    0.49    0.27
   1   4   6    0.46    0.24
  -1   4  -6    0.21    0.25
  -2  -4  -6    6.10    0.73
  -2  -4  -6    7.68    0.83
  -2  -4  -6    8.27    1.11
   2   4   6    8.81    0.81
  -2   4  -6    7.17    0.71
  -2   4  -6    7.03    0.72
  -2   4  -6    6.91    0.75
  -3  -4  -6    0.39    0.33
  -3  -4  -6    0.33    0.33
  -3   4  -6   -0.80    0.30
  -3   4  -6    1.01    0.38
   3   4   6    0.31    0.29
  -3   4  -6   -0.16    0.22
  -4  -4  -6    5.35    0.83
  -4  -4  -6    5.03    0.81
   4   4   6    5.88    0.81
  -4   4  -6    5.48    0.77
  -4   4  -6    5.78    0.73
  -5  -4  -6    0.01    0.43
  -5  -4  -6   -0.05    0.31
  -5   4  -6    0.73    0.44
  -5   4  -6   -0.03    0.36
   6  -5  -6    4.70    0.98
   6   5  -6    3.95    0.67
   5  -5  -6    0.40    0.33
   5  -5  -6    0.53    0.39
   5   5  -6    0.65    0.43
   5   5  -6    0.85    0.37
   4  -5  -6    0.93    0.40
   4  -5  -6    1.03    0.43
   4   5  -6    0.20    0.24
   4   5  -6    1.22    0.32
   4   5  -6    1.32    0.44
   3  -5  -6   26.02    0.91
   3  -5  -6   28.57    1.45
   3  -5  -6   26.55    1.40
   3   5  -6   24.51    1.18
   3   5  -6   24.49    1.07
   3   5  -6   24.83    1.48
   2  -5  -6   -0.05    0.11
   2  -5  -6    0.03    0.16
   2  -5  -6    0.06    0.19
   2  -5  -6    0.09    0.24
   2   5  -6    0.06    0.22
   2   5  -6   -0.19    0.19
   2   5  -6    0.31    0.23
   1  -5  -6    5.24    0.69
   1  -5  -6    5.79    0.57
   1  -5  -6    5.67    0.49
   1  -5  -6    5.72    0.53
   1   5  -6    4.88    0.63
   1   5  -6    6.31    0.63
   1   5  -6    5.45    0.57
   0  -5  -6   69.72    1.81
   0  -5  -6   64.24    2.04
   0  -5  -6   68.35    2.58
   0  -5  -6   68.99    2.05
   0   5  -6   69.06    2.10
   0   5  -6   67.44    2.11
   0   5   6   68.51    1.97
   0   5  -6   72.37    2.41
  -1  -5  -6    2.55    0.47
  -1  -5  -6    2.12    0.45
  -1  -5  -6    1.71    0.73
   1   5   6    2.38    0.41
  -1   5  -6    2.44    0.44
  -1   5  -6    2.65    0.46
  -1   5  -6    2.32    0.42
  -2  -5  -6    4.90    0.67
  -2  -5  -6    5.68    0.96
  -2  -5  -6    5.23    0.70
  -2   5  -6    3.60    0.51
  -2   5  -6    3.92    0.59
   2   5   6    5.38    0.64
  -2   5  -6    2.75    0.48
  -3  -5  -6    6.67    0.86
  -3  -5  -6    6.14    0.84
   3   5   6    5.72    0.72
  -3   5  -6    7.46    0.81
  -3   5  -6    6.62    0.74
  -4  -5  -6    2.82    0.68
  -4  -5  -6    2.58    0.62
  -4   5  -6    3.62    0.63
   4   5   6    2.87    0.60
  -4   5  -6    2.14    0.52
  -5  -5  -6    3.26    0.73
  -5  -5  -6    3.73    0.76
  -5   5  -6    3.42    0.69
   5   5   6    4.90    0.80
   6  -6  -6    3.53    0.90
   6   6  -6    3.15    0.64
   5  -6  -6    3.89    0.69
   5  -6  -6    1.45    0.48
   5   6  -6    4.09    0.65
   5   6  -6    4.87    0.61
   5   6  -6    3.88    0.84
   4  -6  -6    5.16    0.87
   4  -6  -6    5.91    0.77
   4   6  -6    5.86    0.64
   4   6  -6    6.07    0.94
   4   6  -6    6.64    0.77
   3  -6  -6    8.70    0.46
   3  -6  -6   11.32    1.08
   3  -6  -6    7.18    0.83
   3   6  -6    8.01    0.97
   3   6  -6    9.37    0.85
   3   6  -6    8.96    0.65
   2  -6  -6   49.49    1.26
   2  -6  -6   46.84    1.80
   2  -6  -6   50.12    1.99
   2  -6  -6   47.97    1.43
   2   6  -6   44.32    1.59
   2   6  -6   48.22    2.07
   2   6  -6   45.23    1.68
   1  -6  -6   -0.06    0.27
   1  -6  -6    0.01    0.20
   1  -6  -6   -0.12    0.15
   1  -6  -6    0.02    0.14
   1   6  -6    0.23    0.27
   1   6  -6   -0.07    0.20
   1   6  -6   -0.06    0.18
   0  -6  -6   16.28    0.88
   0  -6  -6   19.42    1.31
   0  -6  -6   16.73    0.64
   0  -6  -6   17.76    0.90
   0   6  -6   18.31    1.02
   0   6   6   18.74    0.85
   0   6  -6   18.56    0.95
   0   6  -6   18.71    0.94
  -1  -6  -6    5.42    0.65
  -1  -6  -6    6.49    1.09
  -1  -6  -6    6.79    0.77
   1   6   6    6.37    0.66
  -1   6  -6    7.62    0.71
  -1   6  -6    6.67    0.59
  -1   6  -6    7.38    0.72
  -2  -6  -6   -0.10    0.26
  -2  -6  -6    0.62    0.41
  -2  -6  -6    0.12    0.62
  -2   6  -6    0.04    0.27
   2   6   6   -0.06    0.23
  -2   6  -6    0.37    0.29
  -2   6  -6    0.02    0.22
  -3  -6  -6    6.00    0.82
  -3  -6  -6    6.24    0.85
  -3   6  -6    6.52    0.77
   3   6   6    5.39    0.70
  -3   6  -6    5.21    0.67
  -4  -6  -6    5.82    0.89
  -4  -6  -6    4.32    0.77
   4   6   6    2.76    0.60
  -4   6  -6    5.29    0.71
  -4   6  -6    4.02    0.67
  -5  -6  -6    2.73    0.69
  -5  -6  -6    3.80    0.78
   5   6   6    3.86    0.78
  -5   6  -6    4.22    0.73
   6  -7  -6    1.16    0.64
   6   7  -6    0.48    0.34
   5  -7  -6    1.55    0.60
   5   7  -6    1.36    0.45
   5   7  -6    1.48    0.57
   5   7  -6    0.88    0.35
   4  -7  -6   -0.02    0.23
   4  -7  -6    0.38    0.30
   4   7  -6   -0.31    0.28
   4   7  -6   -0.12    0.20
   4   7  -6   -0.10    0.25
   3  -7  -6    0.42    0.29
   3  -7  -6    0.34    0.30
   3   7  -6    0.17    0.36
   3   7  -6    0.39    0.32
   3   7  -6    0.30    0.28
   2  -7  -6   -0.08    0.11
   2  -7  -6    0.23    0.23
   2  -7  -6   -0.02    0.24
   2  -7  -6    0.18    0.20
   2   7  -6    0.36    0.26
   2   7  -6   -0.02    0.20
   2   7  -6    0.51    0.30
   1  -7  -6   19.73    0.83
   1  -7  -6   19.14    0.88
   1  -7  -6   20.41    0.88
   1  -7  -6   17.11    1.13
   1   7  -6   18.20    0.97
   1   7  -6   17.60    0.94
   1   7  -6   19.74    1.14
  -1   7   6   18.66    0.77
   0  -7  -6   51.19    1.72
   0  -7  -6   52.04    2.34
   0  -7  -6   49.50    1.69
   0   7  -6   47.42    1.70
   0   7  -6   46.04    1.69
   0   7  -6   48.96    1.90
   0   7   6   50.53    1.59
  -1  -7  -6   14.48    0.94
  -1  -7  -6   13.73    1.47
  -1  -7  -6   14.95    0.94
  -1   7  -6   14.06    0.87
   1   7   6   13.72    0.81
  -1   7  -6   13.60    0.83
  -1   7  -6   13.03    0.84
  -2  -7  -6    7.58    0.87
  -2  -7  -6    7.32    0.86
  -2   7  -6    5.71    0.70
  -2   7  -6    6.95    0.72
  -2   7  -6    6.47    0.56
   2   7   6    5.77    0.70
  -3  -7  -6    3.10    0.59
  -3  -7  -6    2.62    0.60
  -3   7  -6    3.91    0.59
   3   7   6    3.33    0.57
  -3   7  -6    4.07    0.63
  -4  -7  -6    0.61    0.42
  -4  -7  -6    1.17    0.53
  -4   7  -6    0.50    0.40
  -4   7  -6    0.46    0.38
   4   7   6    0.66    0.43
  -5  -7  -6   -0.29    0.31
  -5  -7  -6    0.60    0.46
   5   7   6   -0.35    0.28
  -5   7  -6   -0.14    0.28
   6  -8  -6    0.15    0.46
   6   8  -6    0.19    0.38
   5  -8  -6   -0.42    0.27
   5   8  -6    0.30    0.39
   5   8  -6   -0.16    0.24
   5   8  -6    0.13    0.27
   4  -8  -6    7.69    0.88
   4  -8  -6    8.20    1.03
   4   8  -6    6.05    0.94
   4   8  -6    8.13    0.81
   4   8  -6    7.77    0.87
   3  -8  -6   21.71    1.27
   3  -8  -6   20.31    1.26
   3   8  -6   24.21    1.51
   3   8  -6   23.15    1.14
   3   8  -6   22.50    1.21
   2  -8  -6    0.30    0.32
   2  -8  -6    0.01    0.21
   2  -8  -6    0.31    0.20
   2   8  -6   -0.20    0.19
   2   8  -6   -0.10    0.29
   2   8  -6    0.27    0.26
   1  -8  -6    0.51    0.23
   1  -8  -6    0.86    0.26
   1  -8  -6    1.16    0.30
   1  -8  -6    0.29    0.47
   1   8  -6    0.56    0.32
   1   8  -6    0.88    0.35
  -1   8   6    1.10    0.24
   1   8  -6    1.35    0.37
   0  -8  -6    3.11    0.51
   0  -8  -6    3.60    0.86
   0  -8  -6    3.47    0.50
   0   8   6    3.01    0.43
   0   8  -6    2.64    0.47
   0   8  -6    2.39    0.46
   0   8  -6    2.72    0.46
  -1  -8  -6    0.51    0.31
  -1  -8  -6    0.70    0.82
  -1  -8  -6    0.03    0.32
  -1   8  -6    1.28    0.37
  -1   8  -6    0.55    0.34
   1   8   6    0.48    0.30
  -1   8  -6    0.50    0.25
  -2  -8  -6    1.75    0.46
  -2  -8  -6    1.43    0.43
  -2   8  -6    1.07    0.34
   2   8   6    0.99    0.36
  -2   8  -6    1.69    0.43
  -3  -8  -6    0.64    0.41
  -3  -8  -6    0.87    0.41
   3   8   6    1.25    0.45
  -3   8  -6    1.10    0.39
  -3   8  -6    0.91    0.38
  -4  -8  -6    0.19    0.38
  -4  -8  -6    0.46    0.42
  -4   8  -6    1.01    0.39
  -4   8  -6    0.97    0.45
   4   8   6    0.38    0.32
  -5  -8  -6    1.59    0.58
  -5  -8  -6    1.70    0.58
  -5   8  -6    1.17    0.50
   5   8   6    2.24    0.61
   6  -9  -6    9.32    1.37
   6   9  -6    9.37    1.11
   5  -9  -6    0.17    0.39
   5   9  -6   -0.02    0.27
   5   9  -6    0.64    0.48
   5   9  -6    0.03    0.28
   4  -9  -6    7.59    0.88
   4  -9  -6    5.72    0.92
   4   9  -6    6.59    0.78
   4   9  -6    7.00    0.85
   4   9  -6    4.66    0.85
   3  -9  -6    0.49    0.33
   3  -9  -6    0.78    0.40
   3   9  -6    0.88    0.35
   3   9  -6    1.24    0.47
   3   9  -6    0.68    0.36
   2  -9  -6   29.97    1.40
   2  -9  -6   31.43    1.55
   2  -9  -6   32.91    1.07
   2   9  -6   30.93    1.35
   2   9  -6   30.10    1.63
   2   9  -6   29.40    1.40
   1  -9  -6    2.02    0.38
   1  -9  -6    2.78    0.71
   1  -9  -6    2.28    0.37
  -1   9   6    2.20    0.33
   1   9  -6    1.74    0.42
   1   9  -6    1.89    0.42
   1   9  -6    2.47    0.50
   0  -9  -6   27.56    1.21
   0  -9  -6   27.57    1.98
   0  -9  -6   28.20    1.24
   0   9  -6   27.25    1.25
   0   9  -6   27.72    1.34
   0   9  -6   25.72    1.22
   0   9   6   29.47    1.15
  -1  -9  -6    1.68    0.46
  -1  -9  -6    2.37    0.49
  -1  -9  -6    1.06    0.75
  -1   9  -6    1.54    0.36
  -1   9  -6    1.55    0.39
  -1   9  -6    1.65    0.43
   1   9   6    1.26    0.38
  -2  -9  -6    0.59    0.34
  -2  -9  -6    0.71    0.37
  -2   9  -6    0.93    0.36
  -2   9  -6    0.63    0.34
   2   9   6    0.18    0.24
  -3  -9  -6    1.68    0.49
  -3  -9  -6    1.98    0.58
   3   9   6    1.00    0.37
  -3   9  -6    1.73    0.45
  -3   9  -6    1.38    0.40
  -4  -9  -6    2.40    0.62
  -4  -9  -6    3.17    0.70
   4   9   6    1.83    0.52
  -4   9  -6    2.43    0.55
  -5  -9  -6   -0.12    0.36
   5   9   6   -0.36    0.28
  -5   9  -6    0.24    0.41
   6  10  -6    0.17    0.39
   5 -10  -6    8.59    1.25
   5  10  -6    7.51    0.87
   5  10  -6    8.27    1.02
   4 -10  -6    2.23    0.61
   4  10  -6    2.35    0.57
   4  10  -6    1.50    0.59
   4  10  -6    1.53    0.44
   3 -10  -6    8.74    1.00
   3 -10  -6    8.98    0.94
   3  10  -6    8.60    0.87
   3  10  -6    7.82    1.01
   3  10  -6   10.55    1.02
   2 -10  -6    0.06    0.32
   2  10  -6    0.33    0.28
   2  10  -6   -0.28    0.20
   2  10  -6   -0.25    0.26
   1 -10  -6   10.38    0.65
   1 -10  -6   11.15    1.14
   1 -10  -6   10.09    0.65
  -1  10   6    9.88    0.59
   1  10  -6   11.76    0.85
   1  10  -6   10.42    0.88
   1  10  -6   11.11    0.83
   0 -10  -6    7.02    0.74
   0 -10  -6    7.53    0.75
   0 -10  -6    8.75    1.38
   0  10  -6    6.73    0.73
   0  10  -6    7.54    0.77
   0  10   6    7.54    0.69
   0  10  -6    8.40    0.81
  -1 -10  -6   20.35    1.83
  -1 -10  -6   19.70    1.12
   1  10   6   18.89    1.02
  -1  10  -6   20.73    1.12
  -1  10  -6   22.46    1.12
  -1  10  -6   20.34    1.05
  -2 -10  -6   19.82    1.25
  -2 -10  -6   21.17    1.27
  -2  10  -6   20.55    1.08
  -2  10  -6   18.27    1.12
   2  10   6   18.43    1.09
  -3 -10  -6    1.60    0.54
  -3 -10  -6    1.78    0.54
  -3  10  -6    2.08    0.53
   3  10   6    1.23    0.44
  -3  10  -6    1.73    0.45
  -4 -10  -6    3.27    0.73
  -4 -10  -6    3.82    0.79
  -4  10  -6    3.83    0.67
   4  10   6    2.21    0.56
   5  11  -6    8.34    1.01
   5  11  -6    7.95    0.93
   4  11  -6   -0.34    0.20
   4  11  -6    0.24    0.32
   4  11  -6   -0.58    0.26
   3 -11  -6   25.20    1.40
   3  11  -6   26.61    1.65
   3  11  -6   26.39    1.41
   3  11  -6   27.45    1.35
   2 -11  -6    3.85    0.65
   2  11  -6    3.49    0.57
   2  11  -6    3.18    0.63
   2  11  -6    3.42    0.60
   1 -11  -6    0.96    0.31
   1 -11  -6   -0.05    0.57
   1 -11  -6    0.78    0.29
  -1  11   6    0.69    0.24
   1  11  -6    0.94    0.38
   1  11  -6    0.78    0.37
   1  11  -6    0.86    0.33
   0 -11  -6   69.45    3.30
   0 -11  -6   70.27    2.31
   0  11  -6   77.10    2.44
   0  11  -6   74.81    2.44
   0  11  -6   73.86    2.60
   0  11   6   74.05    2.23
  -1 -11  -6   -0.81    0.63
  -1 -11  -6    0.18    0.31
  -1  11  -6    0.30    0.27
   1  11   6   -0.25    0.19
  -1  11  -6    0.35    0.30
  -2 -11  -6    4.10    0.70
  -2  11  -6    3.18    0.52
  -2  11  -6    3.08    0.59
   2  11   6    3.64    0.61
  -3 -11  -6   16.11    1.21
  -3 -11  -6   14.61    1.39
  -3  11  -6   16.02    1.09
  -3  11  -6   14.86    0.97
   3  11   6   13.28    1.19
  -4 -11  -6    0.82    0.48
  -4 -11  -6    0.26    0.39
   4  11   6    1.10    0.48
  -4  11  -6    0.95    0.43
   5  12  -6    0.58    0.42
   5  12  -6   -0.22    0.30
   4  12  -6    0.96    0.39
   4  12  -6    0.78    0.49
   4  12  -6    0.51    0.38
   3 -12  -6   22.22    1.32
   3  12  -6   22.45    1.28
   3  12  -6   22.23    1.56
   3  12  -6   27.02    1.44
   2 -12  -6   62.54    2.45
   2  12  -6   58.39    2.56
   2  12  -6   62.33    2.30
   2  12  -6   63.76    2.26
   1 -12  -6   24.11    1.57
   1 -12  -6   22.11    0.99
   1  12  -6   20.49    1.27
  -1  12   6   21.45    0.93
   1  12  -6   21.48    1.20
   1  12  -6   20.79    1.17
   0 -12  -6    4.38    1.24
   0 -12  -6    2.51    0.48
   0  12  -6    2.14    0.49
   0  12  -6    1.86    0.44
   0  12  -6    1.82    0.42
   0  12   6    2.42    0.43
  -1 -12  -6    0.27    0.95
  -1 -12  -6    1.52    0.44
  -1  12  -6    0.99    0.37
   1  12   6    1.80    0.41
  -1  12  -6    1.95    0.47
  -2 -12  -6    0.66    0.44
  -2  12  -6    0.79    0.35
  -2  12  -6    0.20    0.30
   2  12   6    0.70    0.33
  -3 -12  -6    2.77    0.64
   3  12   6    1.32    0.43
  -3  12  -6    1.37    0.49
  -4 -12  -6    0.09    0.37
  -4 -12  -6    1.64    0.59
  -4  12  -6    0.43    0.38
   4  12   6    0.56    0.41
   5  13  -6    8.68    1.12
   5  13  -6    7.76    0.99
   4  13  -6    4.16    0.85
   4  13  -6    5.40    0.85
   4  13  -6    5.42    0.81
   3  13  -6   26.52    1.50
   3  13  -6   27.39    1.75
   3  13  -6   26.26    1.45
   2 -13  -6    0.03    0.35
   2  13  -6   -0.16    0.23
   2  13  -6   -0.07    0.30
   2  13  -6   -0.11    0.29
   1 -13  -6   20.03    1.51
   1  13  -6   18.33    1.12
   1  13  -6   18.81    1.23
   1  13  -6   18.96    1.14
   0 -13  -6   11.81    0.84
   0 -13  -6   12.92    1.66
   0  13  -6   12.12    1.09
   0  13   6   12.18    0.79
   0  13  -6   12.29    0.90
  -1 -13  -6    1.91    1.13
  -1 -13  -6    3.09    0.61
  -1  13  -6    2.48    0.52
   1  13   6    1.74    0.43
  -1  13  -6    2.14    0.50
  -2 -13  -6    8.46    1.01
   2  13   6    9.21    0.98
  -2  13  -6    8.06    0.83
  -2  13  -6    8.19    0.90
  -3 -13  -6    7.99    1.04
  -3  13  -6    6.87    0.86
   3  13   6    7.10    0.93
  -4 -13  -6    0.82    0.51
   4  13   6    1.19    0.47
  -4  13  -6    0.53    0.38
   5  14  -6    0.15    0.37
   4  14  -6    0.21    0.33
   4  14  -6   -0.37    0.33
   3  14  -6   13.55    1.23
   3  14  -6   12.45    1.35
   3  14  -6   14.37    1.31
   2 -14  -6    3.51    0.67
   2  14  -6    3.54    0.66
   2  14  -6    3.93    0.68
   2  14  -6    5.01    0.81
   1 -14  -6    0.77    0.76
   1  14  -6    0.91    0.43
   1  14  -6    0.62    0.33
   1  14  -6    0.65    0.37
   0 -14  -6    2.37    0.49
   0 -14  -6    4.86    1.36
   0  14   6    1.81    0.41
   0  14  -6    2.35    0.53
   0  14  -6    1.91    0.45
  -1 -14  -6    3.92    0.66
  -1 -14  -6    1.90    1.19
   1  14   6    4.21    0.61
  -1  14  -6    3.30    0.61
  -1  14  -6    4.00    0.62
  -2 -14  -6    1.72    0.55
  -2  14  -6    1.90    0.44
   2  14   6    1.83    0.52
  -2  14  -6    1.46    0.51
  -3 -14  -6    1.34    0.59
  -3  14  -6    2.14    0.53
   3  14   6    2.55    0.60
   4  15  -6   33.81    1.80
   3  15  -6   11.61    1.22
   3  15  -6   11.06    1.15
   3  15  -6   10.48    1.29
   2  15  -6    3.33    0.67
   2  15  -6    2.45    0.57
   2  15  -6    3.69    0.66
   1 -15  -6   37.64    2.16
   1  15  -6   36.16    1.72
   1  15  -6   34.29    1.68
   0 -15  -6    2.83    0.52
   0 -15  -6    2.86    1.16
   0  15   6    2.56    0.49
   0  15  -6    1.31    0.41
   0  15  -6    1.83    0.51
  -1 -15  -6    5.14    0.77
  -1 -15  -6    5.39    1.37
  -1  15  -6    5.40    0.79
   1  15   6    5.19    0.73
  -1  15  -6    6.45    0.80
  -2 -15  -6    3.99    0.75
   2  15   6    4.71    0.72
  -2  15  -6    4.25    0.73
  -3 -15  -6    1.18    0.51
   3  15   6    1.53    0.51
  -3  15  -6    0.87    0.46
   4  16  -6    2.35    0.60
   3  16  -6    1.56    0.59
   3  16  -6    0.10    0.34
   3  16  -6    1.80    0.57
   2  16  -6   13.30    1.16
   2  16  -6   12.83    1.24
   2  16  -6   13.04    1.26
   1 -16  -6   15.95    1.58
   1  16  -6   18.58    1.23
   1  16  -6   16.79    1.16
   0 -16  -6   12.00    1.85
   0  16   6    6.65    0.74
   0  16  -6    6.63    0.88
   0  16  -6    6.33    0.83
  -1 -16  -6    3.56    1.46
  -1 -16  -6    4.85    0.77
  -1  16  -6    5.39    0.75
  -1  16  -6    7.18    0.90
   1  16   6    6.28    0.78
  -2 -16  -6    6.73    0.94
  -2  16  -6    5.98    0.85
   2  16   6    6.37    0.87
  -3 -16  -6    3.44    0.77
   3  16   6    1.54    0.55
  -3  16  -6    1.18    0.47
   3  17  -6    0.10    0.38
   3  17  -6   -0.13    0.33
   2  17  -6    0.19    0.36
   2  17  -6    0.48    0.38
   1  17  -6   13.47    1.28
   1  17  -6   12.25    1.19
   0 -17  -6    3.39    1.48
   0  17  -6    0.80    0.42
   0  17  -6    0.31    0.34
  -1 -17  -6    0.08    1.32
  -1 -17  -6    2.64    0.59
  -1  17  -6    1.44    0.45
  -1  17  -6    1.48    0.50
   1  17   6    1.31    0.41
  -2 -17  -6    5.33    0.86
   2  17   6    4.88    0.80
  -2  17  -6    4.41    0.78
   3  18  -6    3.27    0.73
   2  18  -6    0.64    0.45
   2  18  -6    1.16    0.46
   1  18  -6    0.76    0.42
   1  18  -6    0.54    0.42
   0 -18  -6    3.45    1.53
   0  18  -6   -0.34    0.21
   0  18  -6   -0.38    0.32
  -1  18  -6    0.25    0.42
   1  18   6    0.26    0.34
  -2 -18  -6    1.23    0.55
   2  18   6    0.19    0.34
  -2  18  -6    0.64    0.49
   2  19  -6    1.32    0.56
   2  19  -6    0.67    0.46
   1  19  -6    0.05    0.31
   1  19  -6    0.12    0.36
   0  19  -6    3.54    0.68
   0  19  -6    4.40    0.78
   1  19   6   -0.04    0.28
  -1  19  -6    0.31    0.45
   6   0  -7    0.62    0.50
   6   0  -7    0.06    0.32
   5   0  -7   -0.09    0.31
   4   0  -7    0.17    0.33
   4   0  -7   -0.17    0.15
   3   0  -7    0.14    0.30
   3   0  -7   -0.05    0.19
   3   0  -7    0.08    0.16
   2   0  -7    0.03    0.16
   2   0  -7   -0.08    0.22
   2   0  -7   -0.13    0.21
   1   0  -7    0.40    0.25
   1   0  -7   -0.21    0.18
   1   0  -7    0.04    0.22
   0   0  -7   -0.20    0.27
   0   0  -7    0.32    0.36
   0   0  -7   -0.06    0.22
  -1   0  -7    0.69    0.39
  -1   0  -7   -0.40    0.18
  -1   0  -7    0.40    0.29
  -2   0  -7   -0.12    0.26
  -2   0  -7    0.00    0.36
  -2   0  -7   -0.27    0.51
  -3   0  -7    0.19    0.34
  -3   0  -7    0.05    0.27
  -3   0  -7   -1.36    0.38
  -4   0  -7   -0.39    0.36
  -4   0  -7   -0.66    0.41
  -4   0  -7    0.05    0.30
  -5   0  -7   -0.30    0.27
  -5   0  -7   -0.08    0.37
   6  -1  -7    1.33    0.55
   6  -1  -7    0.61    0.56
   6   1  -7    1.36    0.56
   6   1  -7    0.97    0.56
   5  -1  -7    0.89    0.46
   5   1  -7    0.81    0.32
   5   1  -7    0.77    0.48
   4  -1  -7    0.23    0.20
   4  -1  -7   -0.06    0.27
   4   1  -7    0.32    0.32
   4   1  -7   -0.33    0.19
   3  -1  -7    6.35    0.41
   3  -1  -7    6.13    0.85
   3  -1  -7    6.14    0.60
   3   1  -7    6.13    0.45
   3   1  -7    6.07    0.85
   3   1  -7    6.03    0.63
   2  -1  -7    5.20    0.57
   2  -1  -7    5.36    0.73
   2  -1  -7    5.21    0.47
   2   1  -7    6.20    0.64
   2   1  -7    5.02    0.73
   2   1  -7    5.03    0.50
   1  -1  -7    2.14    0.40
   1  -1  -7    1.10    0.42
   1  -1  -7    0.99    0.27
   1   1  -7    1.68    0.43
   1   1  -7    2.02    0.43
   1   1  -7    1.62    0.33
   0  -1  -7   22.93    1.08
   0  -1  -7   23.78    1.05
   0  -1  -7   22.51    1.29
   0   1  -7   23.94    1.11
   0   1  -7   21.24    1.03
   0   1  -7   23.07    1.27
  -1  -1  -7    4.26    0.74
  -1  -1  -7    3.29    0.52
  -1  -1  -7    3.37    0.53
  -1   1  -7    3.35    0.60
  -1   1  -7    4.00    0.60
  -1   1  -7    3.99    0.57
  -2  -1  -7    6.91    0.82
  -2  -1  -7    8.97    1.08
  -2  -1  -7    9.43    0.93
  -2   1  -7    8.65    0.99
  -2   1  -7    9.71    0.90
  -2   1  -7    7.46    0.82
  -3  -1  -7    0.33    0.31
  -3  -1  -7   -0.03    0.36
  -3  -1  -7   -0.96    0.44
  -3   1  -7    0.22    0.27
  -3   1  -7    0.02    0.32
  -4  -1  -7    0.49    0.46
  -4  -1  -7    0.52    0.36
  -4  -1  -7    0.04    0.45
  -4   1  -7    0.73    0.38
  -4   1  -7    0.05    0.33
  -5  -1  -7    1.28    0.53
  -5  -1  -7    1.01    0.53
  -5   1  -7    1.41    0.55
  -5   1  -7    0.88    0.50
   6  -2  -7    0.73    0.45
   6  -2  -7    0.00    0.47
   6   2  -7    1.15    0.51
   5  -2  -7    0.91    0.52
   5  -2  -7    1.04    0.48
   5   2  -7    1.64    0.42
   5   2  -7    1.47    0.53
   4  -2  -7   42.34    2.11
   4  -2  -7   44.64    1.51
   4   2  -7   42.59    2.16
   4   2  -7   44.35    1.68
   3  -2  -7    2.61    0.40
   3  -2  -7    2.24    0.54
   3   2  -7    2.39    0.45
   3   2  -7    1.88    0.33
   3   2  -7    2.36    0.56
   2  -2  -7    2.11    0.38
   2  -2  -7    1.29    0.45
   2  -2  -7    2.09    0.31
   2   2  -7    2.25    0.51
   2   2  -7    2.22    0.41
   2   2  -7    1.63    0.32
   1  -2  -7   87.93    3.09
   1  -2  -7   89.32    2.52
   1  -2  -7   92.08    2.43
   1   2  -7   88.24    3.09
   1   2  -7   87.79    2.57
   1   2  -7   89.39    2.49
   0  -2  -7    0.72    0.32
   0  -2  -7    0.18    0.37
   0  -2  -7    0.69    0.27
   0   2  -7    1.11    0.41
   0   2  -7    0.83    0.33
   0   2  -7    0.47    0.27
  -1  -2  -7    0.09    0.26
  -1  -2  -7    0.31    0.26
  -1  -2  -7   -0.01    0.44
  -1   2  -7   -0.17    0.25
  -1   2  -7    0.36    0.33
  -1   2  -7   -0.22    0.24
  -2  -2  -7   16.62    1.45
  -2  -2  -7   18.04    1.11
  -2  -2  -7   18.70    1.10
  -2   2  -7   18.10    1.08
  -2   2  -7   19.05    1.08
  -2   2  -7   17.03    1.15
  -3  -2  -7   -0.03    0.27
  -3  -2  -7   -0.64    0.41
  -3  -2  -7    0.30    0.35
  -3   2  -7   -1.17    0.38
  -3   2  -7   -0.11    0.32
  -3   2  -7    0.14    0.31
  -4  -2  -7   -0.07    0.44
  -4  -2  -7    0.24    0.35
  -4  -2  -7   -0.05    0.40
  -4   2  -7    0.28    0.34
  -4   2  -7    0.35    0.34
  -5  -2  -7    3.56    0.78
  -5  -2  -7    2.71    0.68
  -5   2  -7    3.24    0.69
  -5   2  -7    3.89    0.73
   6  -3  -7   11.87    1.34
   5  -3  -7    3.65    0.74
   5  -3  -7    3.36    0.78
   5   3  -7    3.03    0.74
   5   3  -7    3.31    0.57
   4  -3  -7    2.14    0.56
   4   3  -7    1.29    0.38
   4   3  -7    1.67    0.33
   4   3  -7    0.85    0.44
   3  -3  -7   36.07    1.28
   3  -3  -7   36.34    1.81
   3   3  -7   36.56    1.28
   3   3  -7   32.60    1.40
   3   3  -7   38.03    1.90
   2  -3  -7    4.67    0.53
   2  -3  -7    4.65    0.69
   2  -3  -7    4.89    0.43
   2   3  -7    3.52    0.53
   2   3  -7    3.60    0.65
   2   3  -7    5.10    0.54
   1  -3  -7    0.17    0.30
   1  -3  -7    0.25    0.21
   1  -3  -7    0.11    0.22
   1   3  -7    0.08    0.22
   1   3  -7    0.45    0.31
   1   3  -7    0.07    0.27
   0  -3  -7   10.75    0.92
   0  -3  -7    8.42    0.74
   0  -3  -7    9.05    0.80
   0   3  -7   11.00    0.74
   0   3  -7   10.41    0.80
   0   3  -7    8.28    0.74
  -1  -3  -7   10.86    1.13
  -1  -3  -7   10.26    0.77
  -1  -3  -7    8.73    0.83
  -1   3  -7   10.36    0.77
  -1   3  -7    9.32    0.85
  -1   3  -7    9.96    0.82
  -2  -3  -7    4.94    0.70
  -2  -3  -7    2.72    0.91
  -2  -3  -7    5.00    0.71
  -2   3  -7    3.72    0.62
  -2   3  -7    4.66    0.67
  -2   3  -7    5.00    0.67
  -3  -3  -7    1.33    0.66
  -3  -3  -7    1.89    0.50
  -3  -3  -7    1.76    0.51
  -3   3  -7    1.51    0.45
  -3   3  -7    1.84    0.47
  -3   3  -7    0.32    0.44
  -4  -3  -7    0.71    0.43
  -4  -3  -7    2.77    0.79
  -4  -3  -7    1.51    0.52
  -4   3  -7    1.35    0.49
  -4   3  -7    2.70    0.62
  -5  -3  -7    2.65    0.68
  -5  -3  -7    1.75    0.58
  -5  -3  -7    2.92    0.81
  -5   3  -7    2.21    0.61
  -5   3  -7    3.31    0.72
   6  -4  -7    0.17    0.39
   5  -4  -7    0.04    0.29
   5  -4  -7    0.10    0.35
   5   4  -7   -0.20    0.24
   5   4  -7   -0.01    0.34
   4  -4  -7   22.82    1.47
   4  -4  -7   27.04    1.65
   4   4  -7   26.20    1.10
   4   4  -7   26.99    1.29
   4   4  -7   28.30    1.72
   3  -4  -7    7.28    0.52
   3  -4  -7    5.54    0.80
   3   4  -7    6.83    0.65
   3   4  -7    7.09    0.75
   3   4  -7    6.85    0.93
   2  -4  -7    2.77    0.32
   2  -4  -7    2.48    0.53
   2  -4  -7    2.28    0.38
   2   4  -7    2.11    0.52
   2   4  -7    2.70    0.43
   2   4  -7    3.48    0.54
   1  -4  -7   84.87    2.43
   1  -4  -7   88.28    3.06
   1  -4  -7   84.57    2.33
   1   4  -7   83.81    2.55
   1   4  -7   85.69    3.02
   1   4  -7   87.15    2.49
   0  -4  -7   -0.12    0.38
   0  -4  -7    0.03    0.29
   0  -4  -7    0.30    0.25
   0   4  -7   -0.05    0.22
   0   4  -7    0.52    0.27
   0   4  -7    0.71    0.29
  -1  -4  -7    0.19    0.63
  -1  -4  -7    0.25    0.31
  -1  -4  -7   -0.20    0.18
  -1   4  -7   -0.02    0.23
  -1   4  -7   -0.33    0.23
  -1   4  -7   -0.08    0.26
  -2  -4  -7   44.43    2.54
  -2  -4  -7   54.61    2.01
  -2   4  -7   53.44    2.05
  -2   4  -7   53.31    1.99
  -2   4  -7   49.82    1.87
  -3  -4  -7    5.75    0.79
  -3  -4  -7    3.90    0.90
  -3  -4  -7    5.47    0.77
  -3   4  -7    5.15    0.74
  -3   4  -7    4.79    0.68
  -4  -4  -7    2.71    0.79
  -4  -4  -7    2.40    0.63
  -4  -4  -7    2.50    0.58
  -4   4  -7    3.15    0.64
  -4   4  -7    4.30    0.70
  -5  -4  -7    0.67    0.50
  -5  -4  -7    0.15    0.50
  -5  -4  -7    0.60    0.60
  -5   4  -7   -0.28    0.39
  -5   4  -7    0.25    0.43
   6  -5  -7    0.79    0.54
   6   5  -7    0.25    0.33
   5  -5  -7    0.65    0.41
   5  -5  -7    1.90    0.61
   5   5  -7    1.60    0.44
   5   5  -7    1.85    0.61
   4  -5  -7    0.55    0.38
   4  -5  -7    1.25    0.48
   4   5  -7    0.45    0.27
   4   5  -7    0.29    0.23
   4   5  -7    0.54    0.37
   3  -5  -7    4.43    0.72
   3  -5  -7    5.58    0.80
   3  -5  -7    5.69    0.53
   3   5  -7    7.05    0.77
   3   5  -7    5.52    0.84
   3   5  -7    5.63    0.61
   2  -5  -7    4.30    0.38
   2  -5  -7    3.18    0.53
   2  -5  -7    3.18    0.43
   2  -5  -7    3.96    0.67
   2   5  -7    3.45    0.54
   2   5  -7    4.19    0.52
   2   5  -7    3.41    0.61
   1  -5  -7    9.19    0.95
   1  -5  -7    9.20    0.67
   1  -5  -7   10.60    0.62
   1   5  -7    9.18    0.67
   1   5  -7    9.82    0.85
   1   5  -7    9.25    0.83
   0  -5  -7    7.43    0.70
   0  -5  -7    6.58    0.88
   0  -5  -7    6.74    0.67
   0   5  -7    7.65    0.81
   0   5  -7    6.43    0.69
   0   5  -7    7.85    0.77
  -1  -5  -7    1.03    0.70
  -1  -5  -7    2.48    0.47
  -1  -5  -7    2.08    0.48
  -1   5  -7    2.85    0.50
  -1   5  -7    2.49    0.49
  -1   5  -7    1.96    0.44
  -2  -5  -7    6.14    0.79
  -2  -5  -7    4.23    0.98
  -2  -5  -7    4.57    0.69
  -2   5  -7    6.12    0.71
   2   5   7    6.05    0.72
  -2   5  -7    6.98    0.79
  -2   5  -7    5.75    0.72
  -3  -5  -7    1.37    0.66
  -3  -5  -7    0.83    0.40
  -3  -5  -7    1.06    0.45
  -3   5  -7    1.52    0.48
  -3   5  -7    1.15    0.41
   3   5   7    1.01    0.40
  -4  -5  -7    0.65    0.47
  -4  -5  -7    0.55    0.42
  -4  -5  -7    0.90    0.63
  -4   5  -7    1.07    0.48
  -4   5  -7    0.53    0.42
  -5  -5  -7    0.50    0.43
  -5  -5  -7    0.44    0.45
  -5   5  -7    0.98    0.48
   6  -6  -7    4.67    0.98
   6   6  -7    5.67    0.83
   5  -6  -7   25.16    1.58
   5  -6  -7   24.10    1.70
   5   6  -7   25.12    1.39
   5   6  -7   23.56    1.71
   4  -6  -7   -0.03    0.27
   4  -6  -7   -0.18    0.27
   4   6  -7    0.20    0.22
   4   6  -7   -0.02    0.35
   4   6  -7   -0.16    0.25
   3  -6  -7   19.80    1.29
   3  -6  -7   23.12    1.34
   3   6  -7   23.12    1.20
   3   6  -7   21.54    1.04
   3   6  -7   19.83    1.38
   2  -6  -7   16.04    0.98
   2  -6  -7   16.93    1.15
   2  -6  -7   14.50    0.75
   2  -6  -7   15.53    0.64
   2   6  -7   13.73    0.84
   2   6  -7   15.16    1.11
   2   6  -7   16.77    0.98
   1  -6  -7   29.50    1.22
   1  -6  -7   29.29    1.22
   1  -6  -7   31.72    1.18
   1  -6  -7   33.52    1.64
   1   6  -7   33.33    1.61
   1   6  -7   33.12    1.35
   1   6  -7   32.56    1.40
   0  -6  -7   13.23    0.82
   0  -6  -7   16.37    1.25
   0  -6  -7   14.28    0.90
   0   6  -7   14.88    0.98
   0   6  -7   14.78    0.90
   0   6  -7   16.17    0.93
  -1  -6  -7   22.24    1.18
  -1  -6  -7   19.20    1.11
  -1  -6  -7   20.46    1.75
  -1   6  -7   20.41    1.13
  -1   6  -7   22.50    1.14
  -1   6  -7   20.30    1.11
   1   6   7   22.31    1.10
  -2  -6  -7    1.46    0.87
  -2  -6  -7    3.03    0.61
  -2  -6  -7    2.42    0.55
  -2   6  -7    2.08    0.48
  -2   6  -7    1.93    0.43
  -2   6  -7    2.16    0.51
   2   6   7    3.16    0.54
  -3  -6  -7   15.62    1.15
  -3  -6  -7   14.48    1.10
  -3  -6  -7   13.20    1.61
   3   6   7   14.44    1.03
  -3   6  -7   13.36    0.97
  -3   6  -7   14.65    1.03
  -4  -6  -7    0.32    0.37
  -4  -6  -7    0.31    0.73
  -4  -6  -7    1.97    0.55
   4   6   7    0.91    0.44
  -4   6  -7    1.12    0.48
  -4   6  -7    1.25    0.46
  -5  -6  -7    2.42    0.66
  -5   6  -7    2.57    0.62
   6  -7  -7    1.56    0.67
   6   7  -7    1.30    0.49
   5  -7  -7    5.04    0.93
   5   7  -7    5.42    0.82
   5   7  -7    4.69    0.94
   4  -7  -7    8.97    1.11
   4  -7  -7   10.14    1.11
   4   7  -7   11.21    1.04
   4   7  -7   10.37    0.76
   4   7  -7    9.95    1.24
   3  -7  -7    1.87    0.49
   3  -7  -7    1.01    0.41
   3   7  -7    2.01    0.47
   3   7  -7    1.53    0.38
   3   7  -7    2.11    0.58
   2  -7  -7   68.04    2.34
   2  -7  -7   67.51    1.95
   2  -7  -7   70.28    2.65
   2   7  -7   62.83    2.23
   2   7  -7   67.89    2.72
   2   7  -7   66.03    2.15
   1  -7  -7   23.90    1.00
   1  -7  -7   24.43    1.05
   1  -7  -7   24.75    1.06
   1  -7  -7   25.28    1.46
   1   7  -7   21.68    1.16
   1   7  -7   24.16    1.17
   1   7  -7   21.54    1.31
   0  -7  -7    2.73    0.51
   0  -7  -7    1.12    0.70
   0  -7  -7    2.71    0.47
   0   7   7    2.18    0.39
   0   7  -7    2.27    0.47
   0   7  -7    1.53    0.40
   0   7  -7    1.71    0.41
  -1  -7  -7   32.45    2.14
  -1  -7  -7   34.43    1.53
  -1  -7  -7   31.86    1.51
  -1   7  -7   36.44    1.51
   1   7   7   35.97    1.44
  -1   7  -7   36.96    1.58
  -1   7  -7   37.63    1.57
  -2  -7  -7    1.25    0.42
  -2  -7  -7    0.97    0.43
  -2  -7  -7    0.53    0.79
   2   7   7    1.25    0.38
  -2   7  -7    1.27    0.44
  -2   7  -7    1.54    0.44
  -3  -7  -7    1.43    0.50
  -3  -7  -7    0.67    0.40
  -3  -7  -7   -0.46    0.52
  -3   7  -7    0.56    0.36
   3   7   7    1.12    0.44
  -3   7  -7    0.63    0.39
  -4  -7  -7    2.37    0.61
  -4  -7  -7    1.68    0.55
   4   7   7    1.21    0.46
  -4   7  -7    2.51    0.56
  -4   7  -7    1.72    0.55
  -5  -7  -7    0.09    0.41
  -5   7  -7   -0.05    0.32
   5   7   7    0.03    0.46
   6  -8  -7    3.08    0.87
   6   8  -7    5.35    0.85
   5  -8  -7   19.25    1.83
   5   8  -7   22.01    1.21
   5   8  -7   23.20    1.38
   5   8  -7   24.05    1.82
   4  -8  -7    3.51    0.67
   4  -8  -7    4.03    0.77
   4   8  -7    3.28    0.73
   4   8  -7    2.81    0.52
   4   8  -7    3.34    0.60
   3  -8  -7   10.89    1.09
   3  -8  -7   11.53    0.98
   3   8  -7   11.39    1.04
   3   8  -7    9.94    0.88
   3   8  -7   10.28    1.19
   2  -8  -7  100.28    2.62
   2  -8  -7   98.77    3.47
   2  -8  -7  100.75    3.06
   2   8  -7   98.90    2.93
   2   8  -7  101.28    3.06
   2   8  -7   98.38    3.58
   1  -8  -7    5.99    0.89
   1  -8  -7    8.36    0.72
   1  -8  -7    8.19    0.76
   1   8  -7    7.96    0.90
   1   8  -7    8.39    0.81
   1   8  -7    9.03    0.88
   0  -8  -7   26.23    1.19
   0  -8  -7   26.29    1.68
   0  -8  -7   25.40    1.20
   0   8   7   21.94    1.04
   0   8  -7   25.34    1.23
   0   8  -7   22.94    1.19
   0   8  -7   24.06    1.30
  -1  -8  -7   12.94    1.68
  -1  -8  -7   18.92    1.12
  -1  -8  -7   17.78    1.11
  -1   8  -7   18.45    1.03
  -1   8  -7   17.80    1.03
   1   8   7   16.33    0.97
  -1   8  -7   15.11    1.00
  -2  -8  -7    0.77    0.85
  -2  -8  -7    1.27    0.48
  -2  -8  -7    1.27    0.44
  -2   8  -7    0.96    0.38
   2   8   7    1.30    0.42
  -2   8  -7    1.88    0.46
  -3  -8  -7   18.30    1.30
  -3  -8  -7   17.71    1.24
  -3  -8  -7   18.44    1.96
  -3   8  -7   17.22    1.14
   3   8   7   17.60    1.18
  -3   8  -7   16.46    1.04
  -4  -8  -7    4.30    0.81
  -4  -8  -7    3.61    0.76
   4   8   7    3.32    0.66
  -4   8  -7    2.07    0.54
  -4   8  -7    2.84    0.60
   6  -9  -7    0.46    0.58
   6   9  -7    0.64    0.41
   5  -9  -7    0.05    0.39
   5   9  -7    0.28    0.34
   5   9  -7   -0.05    0.29
   4  -9  -7    1.01    0.46
   4  -9  -7    0.06    0.28
   4   9  -7    0.72    0.36
   4   9  -7   -0.02    0.30
   4   9  -7    0.32    0.36
   3  -9  -7    1.58    0.49
   3  -9  -7    1.18    0.45
   3   9  -7    1.83    0.46
   3   9  -7    1.28    0.42
   3   9  -7    1.65    0.53
   2  -9  -7   20.34    1.33
   2  -9  -7   22.51    1.21
   2  -9  -7   22.17    0.94
   2   9  -7   23.15    1.46
   2   9  -7   23.93    1.25
   2   9  -7   25.38    1.25
   1  -9  -7    6.76    0.94
   1  -9  -7    4.88    0.53
   1  -9  -7    6.37    0.63
  -1   9   7    5.73    0.54
   1   9  -7    4.64    0.65
   1   9  -7    6.30    0.73
   1   9  -7    5.81    0.78
   0  -9  -7    2.37    0.80
   0  -9  -7    1.95    0.44
   0  -9  -7    1.28    0.40
   0   9  -7    2.65    0.51
   0   9   7    1.81    0.37
   0   9  -7    1.50    0.45
   0   9  -7    1.44    0.40
  -1  -9  -7   30.23    1.43
  -1  -9  -7   26.03    1.39
  -1  -9  -7   28.67    2.13
  -1   9  -7   30.62    1.40
   1   9   7   30.65    1.35
  -1   9  -7   29.44    1.41
  -1   9  -7   29.96    1.39
  -2  -9  -7    0.44    0.74
  -2  -9  -7    0.45    0.37
  -2  -9  -7    0.85    0.47
   2   9   7    0.90    0.38
  -2   9  -7    0.92    0.36
  -2   9  -7    0.63    0.40
  -3  -9  -7    2.02    0.57
  -3  -9  -7    1.18    0.83
  -3  -9  -7    1.28    0.48
  -3   9  -7    1.99    0.54
   3   9   7    1.98    0.51
  -3   9  -7    2.14    0.56
  -4  -9  -7    4.64    0.86
  -4  -9  -7    4.09    0.88
   4   9   7    3.31    0.68
  -4   9  -7    3.36    0.66
   5 -10  -7    1.29    0.59
   5  10  -7    3.58    0.72
   5  10  -7    1.90    0.52
   4 -10  -7    2.42    0.64
   4  10  -7    2.15    0.65
   4  10  -7    2.34    0.57
   4  10  -7    2.46    0.54
   3 -10  -7    1.02    0.44
   3 -10  -7    0.50    0.36
   3  10  -7    1.09    0.42
   3  10  -7    0.63    0.40
   3  10  -7    0.79    0.34
   2 -10  -7   61.58    2.53
   2  10  -7   63.79    2.22
   2  10  -7   63.05    2.31
   2  10  -7   61.98    2.65
   1 -10  -7    1.13    0.34
   1 -10  -7    0.83    0.29
   1 -10  -7    1.71    0.64
   1  10  -7    1.27    0.41
   1  10  -7    1.07    0.37
  -1  10   7    0.98    0.27
   1  10  -7    1.03    0.41
   0 -10  -7    0.35    0.30
   0 -10  -7   -0.09    0.27
   0 -10  -7    0.98    0.77
   0  10  -7    0.39    0.33
   0  10  -7    0.42    0.31
   0  10   7    0.43    0.24
   0  10  -7    0.00    0.24
  -1 -10  -7   15.34    2.00
  -1 -10  -7   16.90    1.07
  -1 -10  -7   18.29    1.15
  -1  10  -7   16.10    1.01
   1  10   7   16.34    1.00
  -1  10  -7   17.07    1.06
  -2 -10  -7    3.87    0.69
  -2 -10  -7    2.05    0.56
  -2 -10  -7    1.52    0.91
  -2  10  -7    1.33    0.44
   2  10   7    1.46    0.43
  -2  10  -7    1.85    0.46
  -3 -10  -7   -0.22    0.28
  -3 -10  -7   -0.12    0.30
  -3  10  -7    0.37    0.38
  -3  10  -7    0.03    0.31
   3  10   7    0.05    0.33
  -4 -10  -7    9.34    1.23
  -4 -10  -7   11.27    1.29
  -4  10  -7   10.69    1.15
   4  10   7   10.64    1.18
   5  11  -7   -0.25    0.28
   5  11  -7    0.56    0.34
   4  11  -7    5.79    1.02
   4  11  -7    6.49    0.91
   4  11  -7    5.14    0.74
   3 -11  -7   56.63    2.41
   3  11  -7   56.34    2.17
   3  11  -7   57.61    2.68
   3  11  -7   61.24    2.35
   2 -11  -7   22.25    1.40
   2  11  -7   23.86    1.51
   2  11  -7   22.05    1.26
   2  11  -7   22.37    1.23
   1 -11  -7    0.04    0.26
   1 -11  -7    0.66    0.62
   1 -11  -7    0.35    0.23
   1  11  -7   -0.35    0.24
   1  11  -7   -0.28    0.27
   1  11  -7   -0.12    0.22
   0 -11  -7    1.40    0.41
   0 -11  -7    1.99    0.46
   0  11   7    1.29    0.34
   0  11  -7    1.74    0.46
   0  11  -7    1.86    0.46
   0  11  -7    1.68    0.44
  -1 -11  -7    6.29    1.56
  -1 -11  -7    6.94    0.85
  -1 -11  -7    8.53    0.93
  -1  11  -7    9.15    0.94
  -1  11  -7    7.38    0.82
   1  11   7    7.94    0.82
  -2 -11  -7    1.41    0.99
  -2 -11  -7    1.66    0.53
  -2 -11  -7    1.58    0.53
  -2  11  -7    2.24    0.51
   2  11   7    2.55    0.55
  -2  11  -7    2.04    0.51
  -3 -11  -7    0.84    0.43
  -3 -11  -7    0.12    0.34
  -3  11  -7    0.31    0.34
   3  11   7    0.24    0.29
  -3  11  -7   -0.10    0.29
  -4 -11  -7   -0.24    0.34
   4  11   7    0.21    0.38
  -4  11  -7    0.36    0.38
   5  12  -7    0.12    0.34
   5  12  -7   -0.07    0.30
   4  12  -7    3.31    0.81
   4  12  -7    4.53    0.79
   4  12  -7    3.96    0.68
   3 -12  -7    1.45    0.47
   3  12  -7    1.17    0.44
   3  12  -7    1.12    0.51
   3  12  -7    1.34    0.44
   2 -12  -7    0.19    0.39
   2  12  -7    0.29    0.37
   2  12  -7   -0.20    0.28
   2  12  -7    0.68    0.35
   1 -12  -7   10.19    0.72
   1 -12  -7    8.56    1.13
   1  12  -7    9.28    0.95
   1  12  -7    9.82    0.98
   1  12  -7   11.94    1.01
   0 -12  -7    3.14    0.54
   0 -12  -7    3.85    0.61
   0 -12  -7    5.38    1.28
   0  12  -7    2.53    0.54
   0  12  -7    2.47    0.50
   0  12   7    3.67    0.54
  -1 -12  -7    0.27    0.37
  -1 -12  -7    0.51    0.97
  -1 -12  -7    0.10    0.33
   1  12   7   -0.02    0.25
  -1  12  -7    0.51    0.31
  -1  12  -7    0.13    0.27
  -2 -12  -7    8.56    1.00
  -2 -12  -7    6.79    0.93
  -2 -12  -7    6.95    1.39
  -2  12  -7    5.56    0.75
  -2  12  -7    6.24    0.84
   2  12   7    7.96    0.91
  -3 -12  -7    2.43    0.67
  -3 -12  -7    3.01    0.70
  -3  12  -7    2.03    0.58
   3  12   7    3.58    0.70
  -4 -12  -7    1.86    0.61
  -4  12  -7    1.22    0.56
   4  12   7    0.96    0.48
   5  13  -7    6.56    0.91
   4  13  -7    1.49    0.54
   4  13  -7    4.13    0.81
   3  13  -7    0.21    0.35
   3  13  -7    1.23    0.53
   3  13  -7    0.66    0.43
   2 -13  -7    0.49    0.42
   2  13  -7    0.42    0.37
   2  13  -7    0.77    0.39
   2  13  -7    0.48    0.38
   1 -13  -7    5.03    0.96
   1  13  -7    6.18    0.86
   1  13  -7    5.68    0.77
   1  13  -7    4.36    0.71
   0 -13  -7   23.68    1.26
   0 -13  -7   24.84    1.32
   0 -13  -7   30.58    2.14
   0  13  -7   24.83    1.39
   0  13   7   25.73    1.21
   0  13  -7   25.84    1.37
  -1 -13  -7    4.98    1.52
  -1 -13  -7    5.27    0.78
  -1 -13  -7    5.39    0.80
   1  13   7    4.94    0.72
  -1  13  -7    5.02    0.75
  -1  13  -7    5.24    0.71
  -2 -13  -7   -0.36    0.23
  -2 -13  -7   -0.32    0.34
  -2 -13  -7   -0.38    0.80
  -2  13  -7   -0.29    0.24
  -2  13  -7   -0.20    0.28
   2  13   7   -0.33    0.19
  -3 -13  -7    9.29    1.14
  -3 -13  -7    7.85    1.07
  -3  13  -7    8.15    0.99
   3  13   7    9.24    1.06
   4  14  -7    0.89    0.46
   4  14  -7    0.69    0.40
   3  14  -7    0.24    0.32
   3  14  -7    0.85    0.43
   3  14  -7    0.69    0.44
   2 -14  -7    2.66    0.64
   2  14  -7    2.48    0.56
   2  14  -7    2.41    0.62
   2  14  -7    2.00    0.57
   1 -14  -7    3.46    0.90
   1  14  -7    5.19    0.79
   1  14  -7    4.43    0.74
   1  14  -7    3.61    0.70
   0 -14  -7    3.56    0.60
   0 -14  -7    3.77    0.63
   0 -14  -7    4.97    1.34
   0  14  -7    5.00    0.77
   0  14  -7    2.89    0.60
   0  14   7    3.90    0.56
  -1 -14  -7   10.52    1.05
  -1 -14  -7   10.88    1.85
   1  14   7   10.10    0.99
  -1  14  -7    8.13    0.96
  -1  14  -7    8.52    0.92
  -2 -14  -7    2.80    0.67
  -2 -14  -7    4.39    0.81
   2  14   7    3.20    0.64
  -2  14  -7    2.25    0.56
  -2  14  -7    3.00    0.58
  -3 -14  -7    0.04    0.37
  -3 -14  -7    0.10    0.39
   3  14   7   -0.04    0.30
  -3  14  -7    0.05    0.38
   4  15  -7    0.11    0.35
   3  15  -7    0.85    0.46
   3  15  -7    0.47    0.40
   3  15  -7   -0.29    0.28
   2  15  -7    0.57    0.42
   2  15  -7   -0.27    0.28
   2  15  -7    0.25    0.34
   1 -15  -7   12.10    1.39
   1  15  -7   13.13    1.21
   1  15  -7   12.81    1.21
   0 -15  -7    5.19    1.40
   0  15  -7    1.57    0.51
   0  15   7    2.28    0.50
   0  15  -7    1.91    0.53
  -1 -15  -7    3.16    0.65
  -1 -15  -7    4.37    1.57
  -1  15  -7    2.04    0.58
   1  15   7    2.89    0.57
  -1  15  -7    2.09    0.51
  -2 -15  -7   -0.10    0.39
  -2  15  -7    0.91    0.44
   2  15   7    1.09    0.44
  -3 -15  -7    0.05    0.39
   3  15   7    0.05    0.30
  -3  15  -7    0.19    0.41
   3  16  -7   -0.28    0.39
   3  16  -7    0.27    0.40
   2  16  -7   10.69    1.16
   2  16  -7   12.03    1.31
   2  16  -7   10.81    1.15
   1 -16  -7   -0.68    0.70
   1  16  -7   -0.25    0.29
   1  16  -7    0.41    0.36
   0 -16  -7    3.07    1.35
   0  16  -7    2.82    0.64
   0  16  -7    2.99    0.63
  -1 -16  -7    0.58    0.41
  -1  16  -7   -0.32    0.28
   1  16   7    0.22    0.31
  -1  16  -7    0.15    0.33
  -2 -16  -7    7.04    0.99
  -2  16  -7    7.93    1.02
   2  16   7    6.94    0.92
   3  17  -7    3.96    0.82
   2  17  -7    0.24    0.45
   2  17  -7    0.95    0.46
   1 -17  -7    2.23    0.95
   1  17  -7    3.91    0.75
   1  17  -7    5.06    0.82
   0 -17  -7    9.83    1.78
   0  17  -7    6.18    0.85
   0  17  -7    7.67    1.03
  -1 -17  -7    0.42    0.41
  -1  17  -7    0.20    0.44
   1  17   7    0.67    0.37
  -1  17  -7   -0.04    0.27
   2  18  -7    0.26    0.41
   1  18  -7    9.59    1.17
   1  18  -7    9.42    1.08
   0  18  -7    0.03    0.27
   0  18  -7    0.23    0.38
   1  18   7    2.30    0.57
  -1  18  -7    2.44    0.70
   6   0  -8   40.62    2.48
   5   0  -8    5.59    0.98
   4   0  -8    2.98    0.71
   4   0  -8    3.48    0.55
   3   0  -8   91.36    2.74
   3   0  -8   96.96    3.57
   3   0  -8   96.57    2.49
   2   0  -8   11.53    1.00
   2   0  -8    8.70    0.61
   2   0  -8    9.72    0.73
   1   0  -8   -0.24    0.20
   1   0  -8    0.10    0.34
   1   0  -8   -0.25    0.22
   0   0  -8  214.76    6.23
   0   0  -8  211.14    5.27
   0   0  -8  204.23    5.19
  -1   0  -8    1.27    0.48
  -1   0  -8    1.50    0.42
  -1   0  -8    0.80    0.38
  -2   0  -8    1.72    0.47
  -2   0  -8    2.00    0.49
  -2   0  -8    2.01    0.60
  -3   0  -8   28.40    1.50
  -3   0  -8   27.64    1.78
  -3   0  -8   30.62    1.59
  -4   0  -8    2.76    0.66
  -4   0  -8    3.01    0.65
  -5   0  -8   -0.01    0.46
  -5   0  -8    0.12    0.48
   6  -1  -8    7.02    1.22
   5  -1  -8    3.29    0.77
   5   1  -8    3.27    0.75
   4  -1  -8    2.37    0.63
   4  -1  -8    1.64    0.38
   4   1  -8    1.97    0.59
   4   1  -8    2.22    0.46
   3  -1  -8   38.63    1.96
   3  -1  -8   38.23    1.46
   3   1  -8   36.61    1.95
   3   1  -8   38.19    1.31
   3   1  -8   36.87    1.50
   2  -1  -8    9.12    0.80
   2  -1  -8    7.34    0.91
   2  -1  -8    7.61    0.54
   2   1  -8    8.28    0.78
   2   1  -8    7.92    0.97
   2   1  -8    8.05    0.59
   1  -1  -8   14.92    1.10
   1  -1  -8   14.80    0.81
   1  -1  -8   16.45    0.93
   1   1  -8   16.16    1.12
   1   1  -8   16.34    0.88
   1   1  -8   14.84    0.91
   0  -1  -8    2.62    0.51
   0  -1  -8    2.61    0.60
   0  -1  -8    2.23    0.43
   0   1  -8    1.94    0.46
   0   1  -8    2.27    0.48
   0   1  -8    2.44    0.55
  -1  -1  -8    1.42    0.41
  -1  -1  -8    1.20    0.42
  -1  -1  -8    0.80    0.51
  -1   1  -8    0.67    0.35
  -1   1  -8    0.55    0.44
  -1   1  -8    1.53    0.45
  -2  -1  -8    7.42    0.85
  -2  -1  -8    8.62    1.14
  -2  -1  -8    8.67    0.92
  -2   1  -8   10.26    0.99
  -2   1  -8   11.81    1.06
  -2   1  -8    8.41    0.98
  -3  -1  -8   -1.64    0.53
  -3  -1  -8   -0.02    0.30
  -3  -1  -8   -0.79    0.32
  -3   1  -8    0.54    0.39
  -3   1  -8   -0.18    0.28
  -3   1  -8   -0.46    0.53
  -4  -1  -8    0.51    0.42
  -4  -1  -8   -0.15    0.41
  -4  -1  -8   -2.12    0.59
  -4   1  -8    0.20    0.44
  -4   1  -8    0.33    0.36
  -5  -1  -8    1.67    0.62
  -5   1  -8    0.87    0.53
   6  -2  -8    5.75    0.99
   6  -2  -8    5.49    1.09
   5  -2  -8    2.17    0.66
   5  -2  -8    1.64    0.55
   5   2  -8    1.13    0.54
   5   2  -8    1.65    0.45
   4  -2  -8   10.60    1.20
   4  -2  -8    8.53    0.64
   4   2  -8   11.66    1.29
   4   2  -8   10.86    0.81
   3  -2  -8   23.22    1.49
   3  -2  -8   22.87    1.05
   3   2  -8   20.95    0.96
   3   2  -8   23.86    1.15
   3   2  -8   21.64    1.46
   2  -2  -8    3.20    0.48
   2  -2  -8    3.88    0.44
   2  -2  -8    2.93    0.60
   2   2  -8    3.49    0.66
   2   2  -8    3.73    0.49
   2   2  -8    3.53    0.56
   1  -2  -8    5.32    0.81
   1  -2  -8    4.48    0.61
   1  -2  -8    5.35    0.57
   1   2  -8    5.58    0.69
   1   2  -8    5.93    0.64
   1   2  -8    4.89    0.75
   0  -2  -8  101.71    2.94
   0  -2  -8   98.27    2.87
   0  -2  -8   98.55    3.47
   0   2  -8   99.32    3.42
   0   2  -8   98.30    2.94
   0   2  -8   98.86    2.89
  -1  -2  -8   12.15    1.20
  -1  -2  -8   11.14    0.84
  -1  -2  -8   12.25    1.06
  -1   2  -8   11.67    0.87
  -1   2  -8   10.52    0.97
  -1   2  -8   11.95    0.98
  -2  -2  -8    1.91    0.49
  -2  -2  -8    1.53    0.75
  -2  -2  -8    1.12    0.45
  -2   2  -8    0.77    0.37
  -2   2  -8    1.41    0.48
  -2   2  -8    1.37    0.49
  -3  -2  -8   16.31    1.20
  -3  -2  -8   14.48    1.10
  -3  -2  -8   12.35    1.53
  -3   2  -8   14.82    1.23
  -3   2  -8   15.52    1.09
  -3   2  -8   11.13    1.12
  -4  -2  -8    4.64    0.80
  -4  -2  -8    5.05    0.83
  -4  -2  -8    1.08    0.84
  -4   2  -8    4.79    0.83
  -4   2  -8    4.17    0.76
   6  -3  -8    0.73    0.49
   6  -3  -8   -0.39    0.36
   5  -3  -8    5.38    0.98
   5  -3  -8    5.81    0.97
   5   3  -8    4.61    0.92
   5   3  -8    6.28    0.78
   4  -3  -8    2.26    0.59
   4   3  -8    1.68    0.44
   4   3  -8    1.66    0.55
   3  -3  -8    0.00    0.21
   3  -3  -8    0.12    0.34
   3   3  -8   -0.07    0.23
   3   3  -8   -0.07    0.17
   3   3  -8    0.24    0.30
   2  -3  -8   29.88    1.62
   2  -3  -8   26.06    1.01
   2  -3  -8   26.41    1.17
   2   3  -8   29.57    1.34
   2   3  -8   28.35    1.61
   2   3  -8   26.45    1.15
   1  -3  -8   29.78    1.27
   1  -3  -8   30.06    1.64
   1  -3  -8   30.96    1.21
   1   3  -8   30.69    1.30
   1   3  -8   30.70    1.37
   1   3  -8   30.33    1.60
   0  -3  -8   28.33    1.27
   0  -3  -8   30.11    1.64
   0  -3  -8   28.86    1.34
   0   3  -8   28.81    1.52
   0   3  -8   29.05    1.36
   0   3  -8   28.75    1.29
  -1  -3  -8    6.98    0.80
  -1  -3  -8    7.38    0.81
  -1  -3  -8    8.17    1.09
  -1   3  -8    8.21    0.83
  -1   3  -8    7.57    0.81
  -1   3  -8    7.60    0.87
  -2  -3  -8    0.74    0.40
  -2  -3  -8    0.02    0.27
  -2  -3  -8   -0.19    0.69
  -2   3  -8   -0.06    0.27
  -2   3  -8   -0.21    0.30
  -2   3  -8    0.22    0.30
  -3  -3  -8   -0.15    0.37
  -3  -3  -8   -0.87    0.48
  -3  -3  -8    0.46    0.39
  -3   3  -8   -0.09    0.29
  -3   3  -8    0.65    0.38
  -4  -3  -8   -1.01    0.44
  -4  -3  -8    0.71    0.44
  -4  -3  -8    0.78    0.50
  -4   3  -8   -0.05    0.40
  -4   3  -8    0.22    0.36
   6  -4  -8    0.10    0.38
   5  -4  -8    0.19    0.35
   5  -4  -8    0.51    0.39
   5   4  -8    0.26    0.44
   5   4  -8    0.21    0.30
   4  -4  -8   25.93    1.63
   4  -4  -8   22.63    1.52
   4   4  -8   26.01    1.71
   4   4  -8   24.70    1.29
   3  -4  -8    0.09    0.34
   3  -4  -8    1.13    0.30
   3   4  -8    0.26    0.37
   3   4  -8    0.98    0.36
   3   4  -8    0.72    0.27
   2  -4  -8    2.08    0.33
   2  -4  -8    1.54    0.50
   2  -4  -8    2.23    0.43
   2   4  -8    2.17    0.44
   2   4  -8    3.07    0.55
   2   4  -8    1.91    0.54
   1  -4  -8   90.75    2.57
   1  -4  -8   95.40    2.74
   1  -4  -8   90.57    3.34
   1   4  -8   93.32    2.74
   1   4  -8   93.16    2.83
   1   4  -8   96.06    3.37
   0  -4  -8    9.73    1.07
   0  -4  -8   10.88    0.80
   0  -4  -8    9.84    0.73
   0   4  -8    9.86    0.87
   0   4  -8   11.35    0.84
   0   4  -8   10.53    0.91
  -1  -4  -8   11.12    0.99
  -1  -4  -8   10.90    1.27
  -1  -4  -8   10.29    0.98
  -1   4  -8    9.98    0.94
  -1   4  -8   11.28    0.91
  -1   4  -8   11.81    0.88
  -2  -4  -8    1.26    0.85
  -2  -4  -8    1.13    0.45
  -2   4  -8    0.55    0.41
  -2   4  -8    0.61    0.40
  -2   4  -8    0.71    0.36
  -3  -4  -8    0.19    0.39
  -3  -4  -8   -1.63    0.59
  -3  -4  -8    0.27    0.32
  -3   4  -8    0.14    0.31
  -3   4  -8   -0.79    0.22
  -4  -4  -8    4.19    0.78
  -4  -4  -8    2.27    0.81
  -4  -4  -8    3.90    0.74
  -4   4  -8    2.56    0.61
  -4   4  -8    3.62    0.72
   6  -5  -8    0.58    0.57
   5  -5  -8    2.80    0.75
   5  -5  -8    4.29    0.82
   5   5  -8    4.57    0.70
   5   5  -8    3.91    0.85
   4  -5  -8   -0.19    0.30
   4  -5  -8   -0.11    0.23
   4   5  -8   -0.09    0.23
   4   5  -8    0.12    0.24
   4   5  -8    0.13    0.34
   3  -5  -8    1.60    0.34
   3  -5  -8    2.28    0.56
   3  -5  -8    1.52    0.51
   3   5  -8    1.89    0.56
   3   5  -8    2.10    0.46
   3   5  -8    2.07    0.42
   2  -5  -8   48.27    2.20
   2  -5  -8   49.58    1.68
   2   5  -8   47.89    1.86
   2   5  -8   49.09    2.27
   2   5  -8   52.30    1.79
   1  -5  -8    8.04    0.99
   1  -5  -8    8.78    0.63
   1  -5  -8    9.25    0.82
   1   5  -8    8.34    0.79
   1   5  -8    8.87    0.97
   1   5  -8    8.87    0.86
   0  -5  -8    3.74    0.76
   0  -5  -8    4.57    0.64
   0  -5  -8    5.53    0.64
   0   5  -8    5.61    0.70
   0   5  -8    5.34    0.69
   0   5  -8    5.60    0.76
  -1  -5  -8   27.20    1.36
  -1  -5  -8   26.13    1.73
  -1  -5  -8   27.00    1.35
  -1   5  -8   25.64    1.39
  -1   5  -8   28.08    1.35
  -1   5  -8   30.57    1.42
  -2  -5  -8   14.31    1.09
  -2  -5  -8   13.53    1.02
  -2  -5  -8   14.97    1.71
  -2   5  -8   13.17    0.97
  -2   5  -8   17.69    1.12
  -2   5  -8   13.98    0.98
  -3  -5  -8    2.41    0.62
  -3  -5  -8    1.60    0.92
  -3  -5  -8    2.24    0.56
  -3   5  -8    3.10    0.64
  -3   5  -8    3.40    0.65
  -4  -5  -8    1.25    0.59
  -4  -5  -8    0.87    0.73
  -4  -5  -8    1.30    0.53
  -4   5  -8    0.51    0.45
  -4   5  -8    0.90    0.48
   6  -6  -8    4.43    0.97
   6   6  -8    4.79    0.77
   5  -6  -8    1.62    0.57
   5  -6  -8    1.88    0.67
   5   6  -8    1.80    0.49
   4  -6  -8    6.34    1.00
   4  -6  -8    7.27    1.00
   4   6  -8    7.19    0.89
   4   6  -8    8.32    0.80
   4   6  -8    7.51    1.10
   3  -6  -8    6.82    0.93
   3  -6  -8    8.26    0.97
   3   6  -8    7.56    0.86
   3   6  -8    7.76    1.05
   3   6  -8    8.88    0.80
   2  -6  -8   12.15    0.90
   2  -6  -8   13.65    0.79
   2  -6  -8   12.46    1.04
   2   6  -8   12.52    1.09
   2   6  -8   12.64    0.83
   2   6  -8   11.90    0.88
   1  -6  -8   37.63    1.89
   1  -6  -8   38.90    1.50
   1  -6  -8   39.21    1.40
   1   6  -8   35.76    1.51
   1   6  -8   40.00    1.90
   1   6  -8   37.65    1.61
   0  -6  -8   11.34    1.24
   0  -6  -8   13.54    0.88
   0  -6  -8   12.96    0.90
   0   6  -8   12.47    0.91
   0   6  -8   13.62    1.01
   0   6  -8   12.79    0.89
  -1  -6  -8    4.91    0.73
  -1  -6  -8    6.67    1.16
  -1  -6  -8    5.10    0.71
  -1   6  -8    5.40    0.70
  -1   6  -8    5.08    0.72
  -1   6  -8    4.64    0.69
  -2  -6  -8    5.89    0.81
  -2  -6  -8    7.87    0.91
  -2  -6  -8    6.35    1.33
  -2   6  -8    7.93    0.85
  -2   6  -8    6.46    0.82
  -3  -6  -8    2.67    0.62
  -3  -6  -8    1.65    0.90
  -3  -6  -8    2.21    0.58
  -3   6  -8    2.75    0.62
  -3   6  -8    3.14    0.62
  -4  -6  -8    0.63    0.47
  -4  -6  -8    0.26    0.40
  -4   6  -8    0.12    0.40
  -4   6  -8    1.03    0.47
   6   7  -8    0.73    0.46
   5  -7  -8    2.75    0.72
   5  -7  -8    4.44    0.81
   5   7  -8    3.94    0.70
   4  -7  -8    0.84    0.47
   4  -7  -8    0.81    0.38
   4   7  -8    1.89    0.45
   4   7  -8    1.70    0.47
   4   7  -8    2.10    0.61
   3  -7  -8    3.72    0.69
   3  -7  -8    2.07    0.55
   3   7  -8    4.97    0.72
   3   7  -8    4.46    0.79
   3   7  -8    3.88    0.56
   2  -7  -8   12.27    0.75
   2  -7  -8   11.23    1.02
   2  -7  -8   12.03    1.06
   2   7  -8   13.62    0.89
   2   7  -8   11.88    1.07
   2   7  -8   14.36    0.96
   1  -7  -8    3.71    0.72
   1  -7  -8    3.89    0.54
   1  -7  -8    4.19    0.52
   1   7  -8    4.58    0.73
   1   7  -8    3.45    0.57
   1   7  -8    3.76    0.60
   0  -7  -8    2.73    0.83
   0  -7  -8    2.58    0.52
   0  -7  -8    2.10    0.44
   0   7  -8    2.73    0.56
   0   7  -8    2.24    0.51
   0   7  -8    1.74    0.47
  -1  -7  -8    4.38    0.68
  -1  -7  -8    4.34    1.06
  -1  -7  -8    3.98    0.64
  -1   7  -8    2.38    0.50
  -1   7  -8    3.77    0.62
  -1   7  -8    3.64    0.60
  -2  -7  -8    1.26    0.48
  -2  -7  -8   -0.60    0.84
  -2  -7  -8    1.62    0.50
  -2   7  -8    1.65    0.49
  -2   7  -8    1.02    0.42
   2   7   8    0.93    0.42
  -3  -7  -8    0.84    0.44
  -3  -7  -8    1.62    0.58
  -3  -7  -8    0.33    0.72
  -3   7  -8    1.41    0.47
   3   7   8    1.62    0.51
  -3   7  -8    0.71    0.43
  -4  -7  -8    0.60    0.44
  -4  -7  -8   -0.18    0.39
  -4   7  -8   -0.01    0.33
  -4   7  -8   -0.52    0.25
   5  -8  -8    0.46    0.49
   5   8  -8   -0.67    0.26
   4  -8  -8    1.21    0.47
   4  -8  -8    0.47    0.39
   4   8  -8    1.45    0.42
   4   8  -8    0.24    0.36
   4   8  -8    1.09    0.55
   3  -8  -8    1.68    0.54
   3  -8  -8    1.57    0.47
   3   8  -8    2.04    0.60
   3   8  -8    0.78    0.37
   3   8  -8    1.68    0.46
   2  -8  -8    3.30    0.67
   2  -8  -8    1.99    0.38
   2  -8  -8    2.44    0.49
   2   8  -8    2.48    0.50
   2   8  -8    2.07    0.51
   2   8  -8    2.01    0.54
   1  -8  -8    3.95    0.51
   1  -8  -8    3.50    0.73
   1  -8  -8    3.80    0.55
   1   8  -8    3.39    0.55
   1   8  -8    4.15    0.63
   1   8  -8    3.89    0.69
   0  -8  -8   -0.07    0.32
   0  -8  -8    0.71    0.31
   0  -8  -8    1.09    0.69
   0   8  -8    0.61    0.30
   0   8  -8    0.66    0.34
   0   8  -8    0.58    0.34
  -1  -8  -8   13.84    0.97
  -1  -8  -8   13.86    1.01
  -1  -8  -8   11.40    1.47
   1   8   8   11.47    0.86
  -1   8  -8   14.03    0.98
  -1   8  -8   12.90    0.93
  -1   8  -8   14.32    1.00
  -2  -8  -8    1.15    0.48
  -2  -8  -8    0.52    0.38
  -2  -8  -8    1.51    1.04
  -2   8  -8    2.10    0.53
   2   8   8    2.25    0.52
  -2   8  -8    1.88    0.54
  -3  -8  -8    0.67    0.42
  -3  -8  -8    0.46    0.83
  -3  -8  -8    0.24    0.39
  -3   8  -8    0.35    0.41
  -3   8  -8    0.08    0.37
   3   8   8    0.93    0.43
  -4  -8  -8    4.80    0.91
  -4  -8  -8    4.04    0.82
  -4   8  -8    4.22    0.76
   4   8   8    3.73    0.77
  -4   8  -8    5.16    0.82
   5  -9  -8    4.55    0.92
   5   9  -8    6.03    0.89
   4  -9  -8    1.86    0.57
   4  -9  -8    1.12    0.48
   4   9  -8    0.72    0.39
   4   9  -8    0.72    0.51
   4   9  -8    0.60    0.43
   3  -9  -8    1.35    0.46
   3  -9  -8    0.77    0.45
   3   9  -8    0.97    0.50
   3   9  -8    1.30    0.46
   3   9  -8    0.71    0.35
   2  -9  -8   10.13    1.11
   2   9  -8   10.33    1.01
   2   9  -8   11.25    1.22
   2   9  -8   11.60    1.05
   1  -9  -8    1.24    0.36
   1  -9  -8    1.05    0.30
   1  -9  -8    1.18    0.54
   1   9  -8    1.26    0.42
   1   9  -8    2.00    0.48
   1   9  -8    1.07    0.41
   0  -9  -8    0.30    0.31
   0  -9  -8    0.64    0.82
   0  -9  -8    0.44    0.28
   0   9   8    0.02    0.22
   0   9  -8   -0.36    0.25
   0   9  -8    0.14    0.26
   0   9  -8    0.39    0.33
  -1  -9  -8   23.62    2.00
  -1  -9  -8   21.53    1.24
  -1   9  -8   22.24    1.30
   1   9   8   22.21    1.17
  -1   9  -8   21.41    1.24
  -2  -9  -8   -0.21    0.79
  -2  -9  -8    0.93    0.47
  -2  -9  -8    0.53    0.40
   2   9   8    0.23    0.30
  -2   9  -8    1.03    0.44
  -2   9  -8    0.08    0.35
  -3  -9  -8   -0.17    0.30
  -3  -9  -8   -0.07    0.33
  -3   9  -8   -0.07    0.31
   3   9   8   -0.04    0.33
  -3   9  -8   -0.06    0.28
  -4  -9  -8    6.56    1.03
  -4   9  -8    7.23    1.00
   4   9   8    6.50    0.98
   5 -10  -8    2.68    0.77
   5  10  -8    1.76    0.52
   5  10  -8    1.10    0.43
   4 -10  -8   15.21    1.51
   4 -10  -8   13.20    1.16
   4  10  -8   12.19    1.44
   4  10  -8   16.43    1.09
   4  10  -8   14.05    1.31
   3 -10  -8    3.42    0.68
   3 -10  -8    2.96    0.66
   3  10  -8    3.67    0.61
   3  10  -8    3.33    0.65
   3  10  -8    4.53    0.86
   2 -10  -8    4.84    0.81
   2  10  -8    8.28    0.90
   2  10  -8    5.39    0.78
   2  10  -8    6.79    0.95
   1 -10  -8   24.80    1.56
   1 -10  -8   24.48    1.15
   1  10  -8   26.22    1.34
   1  10  -8   25.17    1.50
   1  10  -8   22.74    1.30
   0 -10  -8    0.15    0.34
   0 -10  -8    1.87    0.86
   0 -10  -8    0.48    0.31
   0  10   8    0.67    0.30
   0  10  -8    1.53    0.43
   0  10  -8    0.33    0.37
   0  10  -8    0.69    0.36
  -1 -10  -8    5.04    1.37
  -1 -10  -8    3.81    0.65
  -1 -10  -8    3.50    0.64
   1  10   8    2.54    0.51
  -1  10  -8    2.89    0.58
  -1  10  -8    2.64    0.57
  -2 -10  -8    5.48    1.49
  -2 -10  -8    8.60    1.02
  -2 -10  -8    7.07    0.95
  -2  10  -8    8.22    0.95
   2  10   8    7.06    0.89
  -2  10  -8    7.73    0.90
  -3 -10  -8    0.33    0.39
  -3 -10  -8   -0.04    0.40
   3  10   8    0.10    0.37
  -3  10  -8   -0.02    0.29
  -3  10  -8   -0.12    0.33
  -4 -10  -8    0.39    0.44
  -4  10  -8   -0.43    0.39
   5 -11  -8    6.61    1.11
   5  11  -8    7.98    1.08
   5  11  -8    6.37    0.87
   4 -11  -8    1.01    0.54
   4  11  -8    1.65    0.53
   4  11  -8    1.60    0.50
   3 -11  -8    0.84    0.47
   3  11  -8    0.17    0.33
   3  11  -8    1.56    0.49
   3  11  -8    1.07    0.42
   2 -11  -8   11.96    1.23
   2  11  -8   13.17    1.18
   2  11  -8   12.17    1.28
   2  11  -8   13.64    1.18
   1 -11  -8    1.40    0.40
   1 -11  -8    1.17    0.61
   1  11  -8    0.96    0.39
   1  11  -8    1.45    0.48
   1  11  -8    1.36    0.43
   0 -11  -8   -0.44    0.84
   0 -11  -8   -0.11    0.27
   0 -11  -8    0.04    0.31
   0  11  -8    0.36    0.32
   0  11  -8    0.38    0.33
   0  11  -8   -0.09    0.27
   0  11   8    0.18    0.25
  -1 -11  -8   18.29    2.12
  -1 -11  -8   19.25    1.24
  -1 -11  -8   19.39    1.24
  -1  11  -8   19.65    1.19
  -1  11  -8   22.13    1.29
   1  11   8   19.19    1.13
  -2 -11  -8    1.00    0.52
  -2 -11  -8    0.31    0.95
  -2 -11  -8    0.14    0.42
  -2  11  -8    0.62    0.41
  -2  11  -8    0.82    0.47
   2  11   8    0.90    0.42
  -3 -11  -8    0.56    0.46
  -3 -11  -8   -0.02    0.36
   3  11   8    0.04    0.36
  -3  11  -8   -0.04    0.34
  -3  11  -8    0.59    0.41
   4  12  -8    8.79    1.02
   4  12  -8    9.02    1.12
   3 -12  -8    0.05    0.35
   3  12  -8    0.30    0.36
   3  12  -8   -0.31    0.30
   3  12  -8    0.18    0.30
   2 -12  -8   -0.07    0.39
   2  12  -8    0.32    0.35
   2  12  -8    0.41    0.37
   2  12  -8    0.71    0.38
   1 -12  -8   18.51    1.42
   1  12  -8   18.06    1.29
   1  12  -8   19.53    1.25
   1  12  -8   18.38    1.18
   0 -12  -8    6.66    0.82
   0 -12  -8    7.85    1.40
   0 -12  -8    7.96    0.87
   0  12  -8    7.45    0.89
   0  12  -8    9.09    0.96
   0  12   8    7.11    0.76
  -1 -12  -8    3.21    0.63
  -1 -12  -8    5.66    1.56
  -1 -12  -8    5.32    0.81
  -1  12  -8    4.33    0.75
  -1  12  -8    5.62    0.79
   1  12   8    3.37    0.59
  -2 -12  -8    5.03    0.85
  -2 -12  -8    6.05    0.88
  -2  12  -8    5.30    0.84
   2  12   8    4.90    0.77
  -2  12  -8    4.38    0.72
  -3 -12  -8    1.24    0.53
  -3 -12  -8    0.92    0.54
   3  12   8    0.65    0.42
  -3  12  -8    0.64    0.45
   4  13  -8   -0.38    0.28
   4  13  -8    0.20    0.35
   3  13  -8    7.82    0.99
   3  13  -8    7.21    0.97
   3  13  -8    7.05    1.09
   2 -13  -8   -0.16    0.39
   2  13  -8    0.23    0.33
   2  13  -8    0.44    0.35
   2  13  -8    0.24    0.36
   1 -13  -8    0.33    0.53
   1  13  -8    1.25    0.44
   1  13  -8    0.66    0.41
   1  13  -8    0.73    0.40
   0 -13  -8    2.50    1.12
   0 -13  -8    1.94    0.48
   0 -13  -8    1.65    0.47
   0  13   8    1.93    0.43
   0  13  -8    1.50    0.50
   0  13  -8    2.49    0.58
  -1 -13  -8    4.40    1.40
  -1 -13  -8    1.77    0.51
  -1 -13  -8    3.70    0.68
  -1  13  -8    2.34    0.56
  -1  13  -8    1.79    0.54
   1  13   8    2.24    0.49
  -2 -13  -8    0.52    0.45
  -2 -13  -8    0.46    0.42
  -2  13  -8   -0.33    0.29
  -2  13  -8    0.19    0.40
   2  13   8    0.18    0.32
  -3 -13  -8    2.76    0.73
  -3  13  -8    2.66    0.68
   3  13   8    2.99    0.68
   4  14  -8    2.67    0.65
   3  14  -8    7.03    1.10
   3  14  -8    7.03    0.99
   3  14  -8    6.54    0.95
   2 -14  -8    2.78    0.73
   2  14  -8    4.17    0.74
   2  14  -8    3.70    0.73
   2  14  -8    4.66    0.84
   1 -14  -8    2.58    0.84
   1  14  -8    3.78    0.70
   1  14  -8    3.57    0.69
   0 -14  -8   18.37    1.93
   0 -14  -8   15.11    1.04
   0  14  -8   14.02    1.28
   0  14  -8   17.26    1.25
  -1 -14  -8    0.78    0.42
  -1 -14  -8    0.44    0.40
  -1  14  -8    0.50    0.38
  -1  14  -8    0.38    0.34
   1  14   8    0.31    0.33
  -2 -14  -8    2.12    0.63
  -2 -14  -8    2.13    0.64
   2  14   8    2.63    0.60
  -2  14  -8    2.47    0.61
  -2  14  -8    3.09    0.65
   3  15  -8   12.17    1.24
   3  15  -8   12.16    1.32
   2 -15  -8    5.94    0.97
   2  15  -8    7.88    1.10
   2  15  -8    7.39    1.00
   2  15  -8    9.50    1.12
   1 -15  -8    1.69    0.81
   1  15  -8    2.54    0.58
   1  15  -8    2.96    0.65
   0 -15  -8    3.36    1.29
   0  15  -8    0.92    0.49
   0  15  -8    1.51    0.54
  -1 -15  -8    0.53    0.39
  -1 -15  -8    0.24    0.39
   1  15   8    0.23    0.34
  -1  15  -8   -0.36    0.28
  -1  15  -8   -0.12    0.32
  -2 -15  -8    1.25    0.55
  -2 -15  -8    1.66    0.58
   2  15   8    0.25    0.35
  -2  15  -8    0.78    0.44
   3  16  -8    5.61    0.90
   2  16  -8    1.69    0.59
   2  16  -8    0.84    0.47
   1 -16  -8    0.39    0.70
   1  16  -8    1.15    0.49
   1  16  -8    0.78    0.41
   0  16  -8   11.55    1.18
   0  16  -8   10.36    1.17
  -1 -16  -8    2.47    0.62
  -1 -16  -8    2.35    0.62
   1  16   8    1.93    0.54
  -1  16  -8    1.56    0.59
  -1  16  -8    2.47    0.61
   2  17  -8    0.45    0.43
   1  17  -8    0.02    0.40
   1  17  -8    0.46    0.39
   0  17  -8    4.76    0.81
   0  17  -8    4.94    0.84
   6   0  -9   -0.35    0.42
   5   0  -9    0.14    0.32
   4   0  -9   -0.16    0.21
   4   0  -9   -0.13    0.28
   3   0  -9   -0.18    0.20
   3   0  -9   -0.21    0.24
   2   0  -9    0.21    0.21
   2   0  -9   -0.25    0.29
   2   0  -9    0.18    0.28
   1   0  -9   -0.30    0.17
   1   0  -9   -0.35    0.29
   1   0  -9   -0.19    0.23
   0   0  -9    0.15    0.26
   0   0  -9    0.20    0.31
   0   0  -9    0.19    0.31
  -1   0  -9   -0.09    0.29
  -1   0  -9    0.23    0.41
  -1   0  -9   -0.12    0.24
  -2   0  -9   -0.59    0.39
  -2   0  -9    0.29    0.37
  -2   0  -9    0.04    0.40
  -3   0  -9    0.02    0.33
  -3   0  -9    0.12    0.37
  -3   0  -9   -1.06    0.59
  -4   0  -9    0.15    0.44
  -4   0  -9    0.19    0.48
   6  -1  -9   -0.12    0.35
   5  -1  -9    2.38    0.66
   5   1  -9    2.05    0.67
   4  -1  -9    0.49    0.43
   4  -1  -9   -0.06    0.23
   4   1  -9    0.10    0.25
   4   1  -9    0.03    0.33
   3  -1  -9    3.86    0.77
   3  -1  -9    3.67    0.56
   3   1  -9    2.96    0.54
   3   1  -9    2.64    0.68
   2  -1  -9    9.04    1.07
   2  -1  -9    8.46    0.81
   2  -1  -9    8.11    0.70
   2   1  -9    6.71    0.76
   2   1  -9    6.47    0.93
   2   1  -9    9.19    0.66
   1  -1  -9    0.13    0.37
   1  -1  -9    0.12    0.25
   1  -1  -9   -0.12    0.25
   1   1  -9   -0.23    0.23
   1   1  -9   -0.15    0.22
   1   1  -9   -0.29    0.22
   0  -1  -9   25.61    1.31
   0  -1  -9   24.14    1.24
   0  -1  -9   25.27    1.53
   0   1  -9   25.31    1.50
   0   1  -9   24.49    1.26
   0   1  -9   26.54    1.35
  -1  -1  -9   21.93    1.47
  -1  -1  -9   22.78    1.27
  -1  -1  -9   23.43    1.29
  -1   1  -9   21.68    1.25
  -1   1  -9   21.67    1.24
  -1   1  -9   20.94    1.41
  -2  -1  -9    1.78    0.71
  -2  -1  -9    4.27    0.71
  -2  -1  -9    4.05    0.74
  -2   1  -9    3.52    0.65
  -2   1  -9    2.96    0.67
  -2   1  -9    2.85    0.60
  -3  -1  -9   13.85    1.30
  -3  -1  -9   10.94    1.12
  -3  -1  -9   10.55    1.37
  -3   1  -9   12.40    1.19
  -3   1  -9   10.38    1.21
  -3   1  -9   13.67    1.27
  -4  -1  -9    0.69    0.51
  -4  -1  -9   -0.36    0.33
  -4   1  -9   -0.17    0.41
  -4   1  -9   -0.75    0.30
   6  -2  -9    2.93    0.85
   5  -2  -9    6.94    1.09
   5   2  -9    6.66    1.10
   4  -2  -9    0.30    0.35
   4   2  -9    0.18    0.28
   4   2  -9    0.57    0.39
   3  -2  -9    1.54    0.39
   3  -2  -9    0.49    0.44
   3   2  -9    1.26    0.38
   3   2  -9    1.21    0.31
   3   2  -9    1.70    0.54
   2  -2  -9    1.86    0.37
   2  -2  -9    2.57    0.62
   2  -2  -9    2.03    0.45
   2   2  -9    1.93    0.40
   2   2  -9    1.38    0.41
   2   2  -9    3.24    0.70
   1  -2  -9   38.99    1.59
   1  -2  -9   37.60    1.47
   1  -2  -9   40.28    2.01
   1   2  -9   40.07    1.57
   1   2  -9   37.74    1.94
   1   2  -9   38.24    1.63
   0  -2  -9   77.68    3.04
   0  -2  -9   77.57    2.55
   0  -2  -9   73.80    2.45
   0   2  -9   77.12    2.58
   0   2  -9   77.80    2.98
   0   2  -9   79.60    2.53
  -1  -2  -9   42.99    1.83
  -1  -2  -9   42.44    1.83
  -1  -2  -9   44.71    2.19
  -1   2  -9   43.50    2.05
  -1   2  -9   45.56    1.86
  -1   2  -9   45.05    1.86
  -2  -2  -9   -0.23    0.25
  -2  -2  -9   -0.12    0.33
  -2  -2  -9   -0.98    0.57
  -2   2  -9    0.47    0.35
  -2   2  -9    0.36    0.37
  -2   2  -9   -0.84    0.29
  -3  -2  -9    6.18    0.88
  -3  -2  -9    3.71    1.09
  -3  -2  -9    3.94    0.73
  -3   2  -9    6.73    0.89
  -3   2  -9    4.73    0.78
  -4  -2  -9    3.73    0.78
  -4  -2  -9    0.14    1.06
  -4  -2  -9    3.24    0.74
  -4   2  -9    3.92    0.83
  -4   2  -9    4.81    0.82
   6  -3  -9    0.72    0.49
   5  -3  -9   25.60    1.85
   5  -3  -9   26.54    1.82
   5   3  -9   26.66    1.41
   4  -3  -9    3.32    0.75
   4   3  -9    2.32    0.67
   4   3  -9    3.06    0.58
   3  -3  -9    1.21    0.36
   3  -3  -9    1.11    0.50
   3   3  -9    1.70    0.57
   3   3  -9    1.33    0.34
   3   3  -9    0.81    0.37
   2  -3  -9   19.71    1.40
   2  -3  -9   20.67    1.07
   2  -3  -9   20.26    0.91
   2   3  -9   18.26    1.37
   2   3  -9   20.18    1.03
   2   3  -9   19.28    1.13
   1  -3  -9    8.32    1.03
   1  -3  -9    9.13    0.68
   1  -3  -9    8.80    0.83
   1   3  -9    8.03    0.81
   1   3  -9    9.43    1.07
   1   3  -9    8.49    0.88
   0  -3  -9    9.77    0.92
   0  -3  -9    9.97    1.13
   0  -3  -9    9.99    0.91
   0   3  -9    8.49    0.85
   0   3  -9   12.52    0.91
   0   3  -9   10.48    1.10
  -1  -3  -9   27.81    1.39
  -1  -3  -9   23.31    1.29
  -1   3  -9   22.86    1.30
  -1   3  -9   25.43    1.38
  -1   3  -9   25.31    1.48
  -2  -3  -9    2.48    0.62
  -2  -3  -9    1.28    0.52
  -2  -3  -9    0.82    0.79
  -2   3  -9    2.46    0.61
  -2   3  -9    2.63    0.59
  -2   3  -9    2.28    0.56
  -3  -3  -9    9.17    1.08
  -3  -3  -9    7.57    1.01
  -3  -3  -9    4.89    1.19
  -3   3  -9    5.44    0.85
  -3   3  -9    7.11    0.96
  -4  -3  -9    0.90    0.56
  -4  -3  -9    0.97    0.50
  -4   3  -9    0.55    0.43
  -4   3  -9    0.00    0.46
   5  -4  -9   15.39    1.69
   5  -4  -9   13.37    1.48
   5   4  -9   13.89    1.04
   4  -4  -9    2.06    0.62
   4  -4  -9    1.50    0.51
   4   4  -9    1.32    0.41
   4   4  -9    1.82    0.62
   3  -4  -9    6.65    0.98
   3  -4  -9    8.45    0.77
   3   4  -9    6.82    0.71
   3   4  -9    6.67    0.78
   3   4  -9    6.86    1.01
   2  -4  -9   35.13    1.46
   2  -4  -9   39.36    2.00
   2   4  -9   35.80    1.47
   2   4  -9   35.92    1.61
   2   4  -9   36.11    1.97
   1  -4  -9    3.35    0.56
   1  -4  -9    4.03    0.52
   1  -4  -9    3.49    0.68
   1   4  -9    3.98    0.71
   1   4  -9    3.71    0.58
   1   4  -9    3.82    0.62
   0  -4  -9    8.45    1.05
   0  -4  -9    9.09    0.86
   0  -4  -9    7.39    0.83
   0   4  -9    8.11    0.96
   0   4  -9    9.13    0.91
   0   4  -9   10.16    1.00
  -1  -4  -9   26.01    1.41
  -1  -4  -9   26.57    1.40
  -1  -4  -9   25.73    1.77
  -1   4  -9   28.28    1.45
  -1   4  -9   29.10    1.47
  -1   4  -9   29.30    1.58
  -2  -4  -9    1.13    0.46
  -2  -4  -9    0.78    0.74
  -2  -4  -9    1.94    0.58
  -2   4  -9    1.95    0.56
  -2   4  -9    2.22    0.54
  -2   4  -9    2.01    0.54
  -3  -4  -9    4.27    0.78
  -3  -4  -9    3.67    0.72
  -3  -4  -9    3.56    1.13
  -3   4  -9    3.34    0.69
  -3   4  -9    4.20    0.77
  -4  -4  -9    0.22    0.40
  -4  -4  -9    0.30    0.50
  -4   4  -9   -0.23    0.34
  -4   4  -9   -0.20    0.34
   5  -5  -9    7.61    1.19
   5  -5  -9    5.91    1.00
   5   5  -9    7.08    0.91
   4  -5  -9    4.13    0.83
   4  -5  -9    3.65    0.81
   4   5  -9    3.66    0.82
   4   5  -9    4.93    0.74
   3  -5  -9    7.53    0.98
   3  -5  -9    6.33    0.97
   3   5  -9    6.99    1.04
   3   5  -9    7.25    0.87
   3   5  -9    7.66    0.78
   2  -5  -9   19.56    1.38
   2  -5  -9   20.39    1.05
   2   5  -9   20.28    1.44
   2   5  -9   20.48    1.08
   2   5  -9   19.59    1.17
   1  -5  -9    6.40    0.66
   1  -5  -9    7.27    0.96
   1  -5  -9    7.61    0.78
   1   5  -9    7.99    0.86
   1   5  -9    7.73    0.97
   1   5  -9    8.46    0.84
   0  -5  -9    2.18    0.51
   0  -5  -9    3.44    0.75
   0  -5  -9    3.65    0.58
   0   5  -9    3.16    0.64
   0   5  -9    2.80    0.55
   0   5  -9    2.95    0.57
  -1  -5  -9   -0.24    0.34
  -1  -5  -9    0.63    0.37
  -1  -5  -9   -0.52    0.55
  -1   5  -9   -0.25    0.25
  -1   5  -9    0.00    0.31
  -1   5  -9   -0.08    0.28
  -2  -5  -9   34.60    1.76
  -2  -5  -9   33.56    2.24
  -2  -5  -9   34.13    1.75
  -2   5  -9   35.68    1.72
  -2   5  -9   34.78    1.70
  -3  -5  -9    1.48    1.04
  -3  -5  -9    5.30    0.85
  -3  -5  -9    5.03    0.85
  -3   5  -9    4.52    0.75
  -3   5  -9    3.44    0.68
  -4  -5  -9   -0.53    0.28
  -4   5  -9    0.24    0.41
  -4   5  -9    0.05    0.44
   5  -6  -9    0.41    0.40
   5  -6  -9    0.28    0.44
   5   6  -9    0.31    0.40
   4  -6  -9    1.35    0.51
   4  -6  -9    1.63    0.59
   4   6  -9    1.51    0.47
   4   6  -9    0.91    0.49
   4   6  -9    1.19    0.42
   3  -6  -9    4.10    0.78
   3  -6  -9    4.25    0.74
   3   6  -9    2.51    0.68
   3   6  -9    4.23    0.60
   3   6  -9    4.56    0.70
   2  -6  -9    9.85    0.73
   2  -6  -9   11.00    1.05
   2  -6  -9   10.32    1.17
   2   6  -9   11.27    0.84
   2   6  -9    9.86    1.17
   2   6  -9   11.49    1.05
   1  -6  -9    0.70    0.28
   1  -6  -9    0.24    0.30
   1  -6  -9    0.06    0.43
   1   6  -9    0.65    0.37
   1   6  -9    0.47    0.34
   1   6  -9   -0.03    0.31
   0  -6  -9    3.88    0.62
   0  -6  -9    4.58    0.86
   0  -6  -9    4.12    0.61
   0   6  -9    3.28    0.63
   0   6  -9    4.05    0.66
   0   6  -9    3.11    0.59
  -1  -6  -9    0.19    0.39
  -1  -6  -9    0.50    0.37
  -1  -6  -9    0.19    0.65
  -1   6  -9    0.48    0.40
  -1   6  -9    0.60    0.34
  -1   6  -9   -0.03    0.28
  -2  -6  -9    2.50    0.60
  -2  -6  -9    2.08    0.59
  -2  -6  -9    2.71    0.99
  -2   6  -9    2.07    0.54
  -2   6  -9    2.94    0.61
  -3  -6  -9    0.53    0.43
  -3  -6  -9    0.22    0.36
  -3  -6  -9   -1.91    0.64
  -3   6  -9   -0.19    0.32
  -3   6  -9    0.25    0.44
  -4  -6  -9    1.36    0.62
  -4   6  -9    0.02    0.41
  -4   6  -9    0.85    0.49
   5  -7  -9    0.27    0.43
   5  -7  -9    0.27    0.42
   5   7  -9    0.24    0.33
   4  -7  -9   28.41    1.82
   4  -7  -9   30.83    1.87
   4   7  -9   33.04    1.67
   4   7  -9   31.38    1.45
   4   7  -9   28.23    1.97
   3  -7  -9    2.11    0.59
   3  -7  -9    2.69    0.66
   3   7  -9    1.67    0.47
   3   7  -9    2.53    0.52
   3   7  -9    1.61    0.54
   2  -7  -9    1.47    0.40
   2  -7  -9    0.65    0.44
   2   7  -9    1.00    0.42
   2   7  -9    2.20    0.48
   2   7  -9    0.75    0.42
   1  -7  -9   86.61    2.61
   1  -7  -9   90.45    3.47
   1  -7  -9   91.63    2.74
   1   7  -9   89.83    3.40
   1   7  -9   91.65    2.97
   1   7  -9   86.13    2.81
   0  -7  -9    2.53    0.49
   0  -7  -9    2.65    0.53
   0  -7  -9    2.29    0.78
   0   7  -9    2.97    0.59
   0   7  -9    2.96    0.61
   0   7  -9    2.13    0.52
  -1  -7  -9    0.06    0.81
  -1  -7  -9    0.08    0.30
  -1  -7  -9    0.04    0.32
  -1   7  -9    0.42    0.34
  -1   7  -9    0.07    0.31
  -1   7  -9    0.18    0.35
  -2  -7  -9   32.07    2.39
  -2  -7  -9   34.57    1.74
  -2  -7  -9   32.30    1.72
  -2   7  -9   32.00    1.66
  -2   7  -9   31.16    1.59
  -3  -7  -9    0.75    0.44
  -3  -7  -9    0.56    0.47
  -3   7  -9    1.08    0.49
  -3   7  -9   -0.11    0.38
   5  -8  -9    5.40    1.04
   5   8  -9    5.64    0.87
   4  -8  -9    0.37    0.36
   4  -8  -9    0.11    0.38
   4   8  -9   -0.02    0.33
   4   8  -9    0.99    0.38
   4   8  -9    1.00    0.52
   3  -8  -9   14.78    1.14
   3  -8  -9   16.45    1.32
   3   8  -9   14.78    1.55
   3   8  -9   16.83    1.03
   3   8  -9   13.70    1.25
   2  -8  -9    1.29    0.54
   2   8  -9    0.86    0.40
   2   8  -9    1.26    0.42
   2   8  -9    1.38    0.50
   1  -8  -9    2.35    0.64
   1  -8  -9    2.03    0.48
   1   8  -9    2.50    0.53
   1   8  -9    2.03    0.56
   1   8  -9    2.14    0.53
   0  -8  -9   10.80    1.28
   0  -8  -9    9.67    0.92
   0  -8  -9   10.06    0.98
   0   8  -9    9.83    1.09
   0   8  -9   11.66    1.12
   0   8  -9    9.56    0.98
  -1  -8  -9    0.33    0.32
  -1  -8  -9    0.00    0.31
  -1  -8  -9   -0.13    0.74
  -1   8  -9    0.06    0.30
  -1   8  -9   -0.10    0.32
  -2  -8  -9    3.74    0.71
  -2  -8  -9    3.83    0.75
  -2  -8  -9    4.81    1.37
  -2   8  -9    5.39    0.83
  -2   8  -9    5.35    0.80
  -3  -8  -9    0.92    0.47
  -3  -8  -9    0.12    0.38
  -3   8  -9    0.30    0.37
  -3   8  -9    0.26    0.44
   5  -9  -9   -0.10    0.33
   5   9  -9   -0.33    0.25
   4  -9  -9   20.63    1.52
   4  -9  -9   18.43    1.42
   4   9  -9   19.09    1.20
   4   9  -9   18.99    1.33
   3  -9  -9   -0.02    0.35
   3  -9  -9   -0.12    0.29
   3   9  -9    0.02    0.27
   3   9  -9   -0.20    0.24
   3   9  -9    0.43    0.37
   2  -9  -9    2.46    0.67
   2   9  -9    1.60    0.46
   2   9  -9    2.85    0.63
   2   9  -9    1.57    0.54
   1  -9  -9   20.35    1.51
   1  -9  -9   21.28    1.13
   1   9  -9   19.73    1.21
   1   9  -9   20.31    1.25
   1   9  -9   22.29    1.46
   0  -9  -9   -0.43    0.27
   0  -9  -9    0.11    0.27
   0  -9  -9    0.67    0.65
   0   9  -9    0.59    0.36
   0   9  -9    0.87    0.40
   0   9  -9    0.67    0.42
  -1  -9  -9    0.33    0.98
  -1  -9  -9   -0.01    0.34
  -1  -9  -9    0.05    0.23
  -1   9  -9    0.41    0.36
  -1   9  -9    0.21    0.33
  -2  -9  -9   24.47    1.50
  -2  -9  -9   20.25    1.35
  -2  -9  -9   16.43    2.04
  -2   9  -9   21.88    1.34
  -2   9  -9   20.29    1.34
  -3  -9  -9    0.51    0.47
  -3  -9  -9   -0.12    0.34
  -3   9  -9    0.14    0.45
  -3   9  -9    0.03    0.41
   5  10  -9    1.43    0.54
   4 -10  -9    0.01    0.37
   4 -10  -9    0.40    0.46
   4  10  -9    0.21    0.35
   4  10  -9    0.04    0.30
   3 -10  -9    3.81    0.75
   3  10  -9    3.77    0.66
   3  10  -9    1.93    0.65
   3  10  -9    3.28    0.71
   2 -10  -9    0.14    0.40
   2  10  -9    0.63    0.45
   2  10  -9    0.09    0.31
   2  10  -9   -0.07    0.29
   1 -10  -9    0.26    0.51
   1 -10  -9    0.28    0.34
   1  10  -9    0.75    0.39
   1  10  -9    0.21    0.32
   1  10  -9    0.44    0.38
   0 -10  -9   -0.24    0.60
   0 -10  -9   -0.26    0.22
   0 -10  -9    0.55    0.43
   0  10  -9    0.27    0.35
   0  10  -9    0.43    0.35
   0  10  -9    0.75    0.40
  -1 -10  -9    0.78    0.94
  -1 -10  -9    0.75    0.43
  -1 -10  -9    0.12    0.28
   1  10   9    0.11    0.30
  -1  10  -9    0.41    0.35
  -1  10  -9    0.06    0.37
  -2 -10  -9    1.21    0.48
  -2 -10  -9    1.43    0.54
   2  10   9    1.22    0.47
  -2  10  -9    0.18    0.34
  -2  10  -9    0.88    0.44
  -3 -10  -9    0.13    0.48
  -3 -10  -9    1.58    0.57
   3  10   9   -0.31    0.28
  -3  10  -9    1.05    0.45
  -3  10  -9    0.98    0.49
   4 -11  -9    0.01    0.44
   4  11  -9   -0.48    0.20
   4  11  -9    0.12    0.34
   3 -11  -9    0.27    0.41
   3  11  -9    0.69    0.40
   3  11  -9    0.53    0.43
   3  11  -9    1.03    0.55
   2 -11  -9   11.15    1.29
   2  11  -9    9.69    1.10
   2  11  -9   11.73    1.13
   2  11  -9    9.87    1.23
   1 -11  -9   -0.49    0.32
   1  11  -9   -0.04    0.33
   1  11  -9    0.54    0.40
   1  11  -9    0.05    0.31
   0 -11  -9    4.08    0.64
   0 -11  -9    4.02    0.68
   0 -11  -9    5.85    1.12
   0  11  -9    4.74    0.73
   0  11  -9    8.30    0.97
  -1 -11  -9    0.38    0.39
  -1 -11  -9    1.36    0.47
  -1 -11  -9    2.62    1.27
  -1  11  -9    0.45    0.36
   1  11   9    0.58    0.38
  -1  11  -9    0.65    0.40
  -2 -11  -9    0.30    0.36
  -2 -11  -9    0.11    0.43
  -2  11  -9    0.31    0.36
   2  11   9    0.24    0.35
  -2  11  -9    0.16    0.38
  -3 -11  -9    4.37    0.85
  -3  11  -9    4.71    0.83
  -3  11  -9    3.45    0.73
   3  11   9    3.60    0.74
   4  12  -9   -0.02    0.30
   4  12  -9   -0.52    0.27
   3 -12  -9    1.64    0.64
   3  12  -9    2.54    0.62
   3  12  -9    2.12    0.64
   3  12  -9    1.67    0.54
   2 -12  -9    1.19    0.58
   2  12  -9    1.57    0.52
   2  12  -9    2.39    0.56
   2  12  -9    1.23    0.53
   1 -12  -9   -0.63    0.42
   1  12  -9    0.15    0.33
   1  12  -9    0.43    0.36
   1  12  -9   -0.19    0.29
   0 -12  -9    3.71    0.64
   0 -12  -9    2.30    1.03
   0 -12  -9    3.31    0.63
   0  12  -9    2.94    0.65
   0  12  -9    3.20    0.67
  -1 -12  -9    7.03    0.94
  -1 -12  -9    6.41    0.87
   1  12   9    6.36    0.83
  -1  12  -9    6.46    0.89
  -1  12  -9    6.61    0.90
  -2 -12  -9    0.38    0.45
  -2 -12  -9    0.35    0.42
  -2  12  -9    0.04    0.42
   2  12   9   -0.06    0.30
  -2  12  -9   -0.06    0.33
   4  13  -9   12.05    1.27
   3  13  -9    3.69    0.75
   3  13  -9    3.46    0.70
   2 -13  -9    0.90    0.51
   2  13  -9    2.00    0.54
   2  13  -9    1.73    0.56
   2  13  -9    1.10    0.46
   1 -13  -9    4.37    0.96
   1  13  -9    5.55    0.87
   1  13  -9    5.51    0.85
   0 -13  -9   -0.70    0.72
   0 -13  -9   -0.12    0.33
   0  13  -9   -0.22    0.27
   0  13  -9   -0.13    0.28
  -1 -13  -9    0.04    0.41
  -1 -13  -9    0.58    0.45
  -1  13  -9   -0.17    0.33
   1  13   9    0.29    0.34
  -1  13  -9    0.28    0.36
  -2 -13  -9    1.49    0.59
  -2 -13  -9    1.28    0.62
  -2  13  -9    2.33    0.62
   2  13   9    0.93    0.48
  -2  13  -9    1.63    0.56
   3  14  -9    2.70    0.69
   2 -14  -9    1.22    0.60
   2  14  -9    0.45    0.44
   2  14  -9    0.72    0.43
   2  14  -9    1.89    0.60
   1 -14  -9   -0.45    0.50
   1  14  -9    0.23    0.40
   1  14  -9   -0.05    0.32
   0  14  -9    1.85    0.61
   0  14  -9    2.10    0.57
  -1 -14  -9    3.13    0.68
  -1 -14  -9    4.00    0.77
   1  14   9    2.89    0.63
  -1  14  -9    3.19    0.73
  -1  14  -9    4.06    0.74
   2 -15  -9    0.06    0.50
   2  15  -9    0.26    0.39
   2  15  -9    0.82    0.46
   1  15  -9    0.09    0.37
   1  15  -9    0.10    0.37
   0  15  -9    1.43    0.52
   0  15  -9    0.88    0.57
  -1 -15  -9    0.37    0.43
  -1 -15  -9    1.55    0.52
  -1  15  -9   -0.03    0.44
   1  15   9   -0.21    0.30
  -1  15  -9    0.30    0.41
   1  16  -9    0.70    0.52
   0  16  -9   -0.05    0.30
   0  16  -9   -0.35    0.30
   4   0 -10   -0.01    0.36
   4   0 -10    0.56    0.33
   3   0 -10    0.03    0.28
   3   0 -10    0.08    0.32
   2   0 -10   38.70    2.10
   2   0 -10   37.44    1.64
   2   0 -10   37.35    1.47
   1   0 -10   28.79    1.46
   1   0 -10   28.77    1.33
   1   0 -10   31.00    1.79
   0   0 -10   10.19    0.96
   0   0 -10    7.35    1.02
   0   0 -10    9.42    1.01
  -1   0 -10   47.79    2.05
  -1   0 -10   47.55    2.31
  -1   0 -10   46.55    2.01
  -2   0 -10   -0.04    0.38
  -2   0 -10    0.70    0.46
  -2   0 -10    0.86    0.52
  -3   0 -10    2.89    0.69
  -3   0 -10    2.94    0.81
  -3   0 -10    2.77    0.68
   4  -1 -10   40.37    2.32
   4   1 -10   40.85    2.36
   4   1 -10   37.18    1.69
   3  -1 -10    0.08    0.27
   3  -1 -10    0.42    0.37
   3   1 -10    0.31    0.28
   3   1 -10    0.08    0.32
   2  -1 -10    7.89    0.72
   2  -1 -10    7.12    1.04
   2  -1 -10    7.79    0.84
   2   1 -10    6.88    0.82
   2   1 -10    6.61    0.98
   2   1 -10    6.38    0.69
   1  -1 -10   11.34    1.02
   1  -1 -10   10.57    1.20
   1  -1 -10   12.07    0.84
   1   1 -10   12.48    0.89
   1   1 -10   12.14    1.29
   1   1 -10   10.99    1.03
   0  -1 -10   13.14    0.99
   0  -1 -10   13.89    1.23
   0  -1 -10   13.00    0.94
   0   1 -10   14.00    1.05
   0   1 -10   13.50    1.16
   0   1 -10   14.22    1.01
  -1  -1 -10    1.79    0.50
  -1  -1 -10    0.88    0.49
  -1  -1 -10    1.63    0.53
  -1   1 -10    1.68    0.54
  -1   1 -10    2.42    0.65
  -1   1 -10    2.14    0.54
  -2  -1 -10    9.61    1.11
  -2  -1 -10    8.20    1.00
  -2  -1 -10    6.19    1.00
  -2   1 -10   10.25    1.19
  -2   1 -10    8.79    1.03
  -2   1 -10    8.69    1.02
  -3  -1 -10   -1.53    0.48
  -3  -1 -10    0.11    0.50
  -3  -1 -10    0.38    0.39
  -3   1 -10    0.24    0.38
  -3   1 -10    0.25    0.48
   4  -2 -10    0.21    0.36
   4   2 -10   -0.05    0.36
   4   2 -10    0.26    0.31
   3  -2 -10    5.95    0.98
   3  -2 -10    6.34    0.75
   3   2 -10    7.12    0.86
   3   2 -10    6.01    1.01
   2  -2 -10   13.90    0.93
   2  -2 -10   12.79    1.39
   2   2 -10   13.51    0.87
   2   2 -10   13.82    1.23
   2   2 -10   13.21    0.97
   1  -2 -10    1.73    0.57
   1  -2 -10    3.72    0.65
   1  -2 -10    2.49    0.49
   1   2 -10    3.33    0.60
   1   2 -10    1.72    0.43
   1   2 -10    2.05    0.60
   0  -2 -10    1.77    0.49
   0  -2 -10    1.85    0.55
   0  -2 -10    1.68    0.57
   0   2 -10    1.37    0.46
   0   2 -10    2.15    0.55
   0   2 -10    1.54    0.57
  -1  -2 -10    9.41    1.18
  -1  -2 -10   12.32    1.14
  -1  -2 -10   10.79    1.11
  -1   2 -10   11.28    1.24
  -1   2 -10   12.30    1.15
  -1   2 -10   12.86    1.20
  -2  -2 -10   -0.04    0.32
  -2  -2 -10    0.33    0.39
  -2  -2 -10    0.19    0.60
  -2   2 -10   -0.28    0.39
  -2   2 -10    0.21    0.39
  -2   2 -10    0.14    0.34
  -3  -2 -10   -1.99    0.58
  -3  -2 -10    0.49    0.46
  -3  -2 -10   -0.04    0.46
  -3   2 -10   -0.14    0.36
  -3   2 -10    0.57    0.43
   5  -3 -10    1.68    0.71
   4  -3 -10    1.45    0.57
   4   3 -10    0.79    0.50
   4   3 -10    0.22    0.34
   3  -3 -10    5.47    0.97
   3  -3 -10    7.10    0.78
   3   3 -10    5.98    0.99
   3   3 -10    7.89    0.78
   3   3 -10    8.49    0.94
   2  -3 -10    0.20    0.32
   2  -3 -10    0.90    0.49
   2   3 -10    0.43    0.37
   2   3 -10    0.57    0.33
   2   3 -10    0.53    0.38
   1  -3 -10    4.56    0.61
   1  -3 -10    4.98    0.73
   1  -3 -10    3.06    0.68
   1   3 -10    4.04    0.63
   1   3 -10    3.80    0.67
   1   3 -10    4.47    0.81
   0  -3 -10   21.23    1.25
   0  -3 -10   20.94    1.51
   0  -3 -10   23.97    1.26
   0   3 -10   23.15    1.35
   0   3 -10   22.52    1.50
   0   3 -10   20.68    1.22
  -1  -3 -10    1.16    0.49
  -1  -3 -10    0.54    0.55
  -1  -3 -10    0.63    0.41
  -1   3 -10    1.30    0.47
  -1   3 -10    1.84    0.59
  -1   3 -10    1.99    0.59
  -2  -3 -10   -0.14    0.36
  -2  -3 -10   -0.18    0.36
  -2  -3 -10   -0.83    0.44
  -2   3 -10   -0.04    0.36
  -2   3 -10    0.25    0.41
  -2   3 -10    0.07    0.36
  -3  -3 -10    1.46    0.62
  -3  -3 -10    1.91    0.61
  -3   3 -10    0.66    0.50
  -3   3 -10    1.38    0.55
   5  -4 -10    3.74    0.87
   5   4 -10    3.16    0.65
   4  -4 -10    7.71    1.15
   4  -4 -10    8.83    1.23
   4   4 -10    9.01    1.01
   3  -4 -10    2.26    0.66
   3  -4 -10    2.67    0.52
   3   4 -10    2.90    0.57
   3   4 -10    2.34    0.48
   3   4 -10    3.32    0.76
   2  -4 -10    3.72    0.76
   2  -4 -10    3.25    0.57
   2   4 -10    3.64    0.78
   2   4 -10    3.89    0.60
   2   4 -10    3.48    0.65
   1  -4 -10    1.85    0.58
   1  -4 -10    1.74    0.49
   1  -4 -10    1.83    0.44
   1   4 -10    0.65    0.35
   1   4 -10    1.36    0.54
   1   4 -10    1.39    0.46
   0  -4 -10    0.80    0.39
   0  -4 -10    0.10    0.33
   0  -4 -10    0.72    0.49
   0   4 -10    0.73    0.44
   0   4 -10    0.66    0.38
   0   4 -10    0.81    0.39
  -1  -4 -10    5.75    0.83
  -1  -4 -10    6.32    0.83
  -1  -4 -10    7.15    1.06
  -1   4 -10    6.81    0.86
  -1   4 -10    8.06    1.02
  -1   4 -10    7.55    0.93
  -2  -4 -10    3.10    0.67
  -2  -4 -10    1.10    0.87
  -2  -4 -10    1.06    0.52
  -2   4 -10    1.02    0.47
  -2   4 -10    2.00    0.56
  -3  -4 -10    0.73    0.48
  -3  -4 -10   -0.03    0.38
  -3   4 -10    1.15    0.54
  -3   4 -10    0.04    0.44
   5  -5 -10    3.04    0.82
   5   5 -10    3.72    0.71
   4  -5 -10    7.53    1.14
   4  -5 -10    7.64    1.15
   4   5 -10    7.44    0.93
   3  -5 -10   27.81    1.83
   3  -5 -10   28.93    1.69
   3   5 -10   27.79    1.86
   3   5 -10   31.34    1.58
   3   5 -10   27.86    1.35
   2  -5 -10    0.28    0.32
   2  -5 -10    0.92    0.52
   2   5 -10    0.98    0.46
   2   5 -10    0.51    0.34
   2   5 -10    0.87    0.41
   1  -5 -10   -0.14    0.39
   1  -5 -10    0.34    0.28
   1  -5 -10   -0.01    0.32
   1   5 -10    0.30    0.34
   1   5 -10    0.46    0.31
   1   5 -10    0.65    0.46
   0  -5 -10    0.28    0.45
   0  -5 -10    0.30    0.36
   0  -5 -10    0.79    0.33
   0   5 -10    0.84    0.44
   0   5 -10    0.54    0.35
   0   5 -10    0.38    0.39
  -1  -5 -10   16.08    1.20
  -1  -5 -10   17.49    1.57
  -1  -5 -10   18.97    1.24
  -1   5 -10   20.79    1.32
  -1   5 -10   19.41    1.35
  -1   5 -10   16.94    1.19
  -2  -5 -10   11.13    1.18
  -2  -5 -10    9.23    1.43
  -2  -5 -10    9.39    1.07
  -2   5 -10   10.28    1.11
  -2   5 -10   10.48    1.14
  -3  -5 -10   13.07    1.36
  -3  -5 -10   10.95    1.25
  -3   5 -10   12.15    1.30
  -3   5 -10   13.54    1.32
   5  -6 -10    2.24    0.76
   5   6 -10    1.90    0.54
   4  -6 -10    7.31    1.12
   4  -6 -10    6.59    1.04
   4   6 -10    5.42    0.82
   3  -6 -10    1.04    0.47
   3  -6 -10    0.42    0.43
   3   6 -10    1.54    0.46
   3   6 -10    0.75    0.46
   3   6 -10    1.86    0.51
   2  -6 -10    1.91    0.64
   2  -6 -10    2.11    0.47
   2   6 -10    2.74    0.69
   2   6 -10    1.84    0.51
   2   6 -10    2.59    0.54
   1  -6 -10    1.07    0.58
   1  -6 -10    1.51    0.39
   1  -6 -10    1.43    0.47
   1   6 -10    1.88    0.50
   1   6 -10    1.92    0.48
   1   6 -10    1.85    0.56
   0  -6 -10    8.26    0.87
   0  -6 -10    7.43    0.90
   0  -6 -10    6.40    1.00
   0   6 -10    6.76    0.95
   0   6 -10    7.28    0.91
  -1  -6 -10   26.14    1.83
  -1  -6 -10   21.88    1.37
  -1  -6 -10   25.28    1.43
  -1   6 -10   24.83    1.44
  -1   6 -10   26.01    1.58
  -1   6 -10   22.72    1.40
  -2  -6 -10    4.55    0.79
  -2  -6 -10    4.05    0.80
  -2   6 -10    3.11    0.67
  -2   6 -10    4.07    0.75
  -3  -6 -10    0.23    0.38
  -3  -6 -10    0.24    0.53
  -3   6 -10    0.71    0.46
  -3   6 -10    0.13    0.45
   5  -7 -10    1.73    0.66
   5   7 -10    1.85    0.58
   4  -7 -10   10.16    1.32
   4  -7 -10   11.29    1.36
   4   7 -10   14.32    1.33
   3  -7 -10   -0.04    0.35
   3   7 -10    1.16    0.42
   3   7 -10    0.24    0.38
   3   7 -10    0.30    0.39
   2  -7 -10    0.09    0.28
   2  -7 -10    0.34    0.47
   2   7 -10    0.31    0.42
   2   7 -10    0.45    0.39
   2   7 -10    0.89    0.40
   1  -7 -10    4.86    0.72
   1  -7 -10    5.50    0.97
   1   7 -10    5.02    0.73
   1   7 -10    6.09    0.85
   1   7 -10    5.21    0.88
   0  -7 -10    4.61    0.69
   0  -7 -10    2.40    0.73
   0  -7 -10    3.63    0.60
   0   7 -10    3.40    0.70
   0   7 -10    3.50    0.71
   0   7 -10    3.71    0.68
  -1  -7 -10   -0.25    0.37
  -1  -7 -10   -0.34    0.74
  -1  -7 -10    0.81    0.42
  -1   7 -10   -0.11    0.33
  -1   7 -10   -0.32    0.36
  -2  -7 -10    2.06    0.59
  -2  -7 -10    2.53    0.70
  -2   7 -10    2.55    0.63
  -2   7 -10    2.96    0.66
  -3  -7 -10    1.17    0.56
  -3   7 -10    0.14    0.45
  -3   7 -10    0.25    0.41
   4  -8 -10   -0.43    0.34
   4  -8 -10   -0.47    0.33
   4   8 -10    0.12    0.35
   3  -8 -10   -0.31    0.35
   3   8 -10    0.22    0.32
   3   8 -10    0.36    0.34
   3   8 -10    0.15    0.41
   2  -8 -10    1.09    0.51
   2   8 -10    0.88    0.50
   2   8 -10    2.39    0.52
   2   8 -10    2.78    0.61
   1  -8 -10   -0.13    0.35
   1  -8 -10    0.09    0.31
   1   8 -10    0.06    0.34
   1   8 -10   -0.47    0.21
   1   8 -10   -0.55    0.21
   0  -8 -10    1.84    0.68
   0  -8 -10    0.72    0.45
   0  -8 -10    2.21    0.51
   0   8 -10    1.17    0.50
   0   8 -10    0.79    0.41
   0   8 -10    1.00    0.49
  -1  -8 -10    1.28    0.54
  -1  -8 -10    0.56    0.77
  -1  -8 -10    0.38    0.35
  -1   8 -10    0.86    0.44
  -1   8 -10    0.14    0.35
  -2  -8 -10    2.11    0.62
  -2  -8 -10    2.36    0.68
  -2   8 -10    2.43    0.63
  -2   8 -10    1.54    0.57
  -3  -8 -10    1.30    0.56
  -3   8 -10    1.11    0.51
  -3   8 -10    0.51    0.44
   4  -9 -10    0.67    0.48
   4   9 -10    1.13    0.47
   4   9 -10    0.17    0.41
   3  -9 -10   12.21    1.38
   3   9 -10   11.41    1.43
   3   9 -10   14.19    1.05
   3   9 -10   14.29    1.35
   2  -9 -10   -0.66    0.31
   2   9 -10   -0.23    0.26
   2   9 -10    0.06    0.31
   2   9 -10    0.07    0.32
   1  -9 -10    0.61    0.38
   1  -9 -10    0.45    0.45
   1   9 -10    1.47    0.47
   1   9 -10    0.40    0.40
   1   9 -10    0.10    0.30
   0  -9 -10    5.86    0.79
   0  -9 -10    6.14    1.07
   0  -9 -10    8.32    0.90
   0   9 -10    8.16    1.05
   0   9 -10    7.24    0.92
   0   9 -10    6.24    0.88
  -1  -9 -10    2.75    0.61
  -1  -9 -10    3.91    0.71
  -1   9 -10    3.19    0.68
  -1   9 -10    3.63    0.69
  -2  -9 -10    2.29    0.66
  -2  -9 -10    2.30    0.62
  -2   9 -10    2.29    0.63
  -2   9 -10    2.00    0.59
   4  10 -10   -0.36    0.29
   4  10 -10   -0.15    0.29
   3 -10 -10    8.50    1.17
   3  10 -10   11.17    1.24
   3  10 -10   10.13    1.07
   2 -10 -10    2.32    0.66
   2  10 -10    2.00    0.52
   2  10 -10    2.40    0.67
   2  10 -10    2.55    0.63
   1 -10 -10    0.24    0.35
   1 -10 -10    0.33    0.47
   1  10 -10    0.66    0.44
   1  10 -10    1.45    0.54
   1  10 -10    0.46    0.40
   0 -10 -10    6.42    0.83
   0 -10 -10    4.09    0.97
   0 -10 -10    6.88    0.84
   0  10 -10    6.52    0.94
   0  10 -10    6.06    0.87
  -1 -10 -10    1.17    0.51
  -1 -10 -10    1.68    0.56
  -1  10 -10    1.27    0.50
  -1  10 -10    1.31    0.53
  -2 -10 -10   12.15    1.28
  -2 -10 -10   14.15    1.41
  -2  10 -10   12.84    1.31
  -2  10 -10   10.61    1.14
   4  11 -10    3.85    0.72
   3 -11 -10   22.40    1.65
   3  11 -10   21.95    1.47
   3  11 -10   22.11    1.41
   2 -11 -10    2.91    0.78
   2  11 -10    2.41    0.60
   2  11 -10    3.14    0.73
   2  11 -10    3.51    0.79
   1 -11 -10    0.42    0.58
   1  11 -10    0.68    0.45
   1  11 -10    0.98    0.45
   1  11 -10    0.07    0.36
   0 -11 -10   17.02    1.17
   0  11 -10   17.09    1.24
   0  11 -10   15.92    1.19
  -1 -11 -10    2.15    0.60
  -1 -11 -10    2.82    0.68
  -1  11 -10    1.77    0.58
  -1  11 -10    2.37    0.61
  -2 -11 -10    1.68    0.58
  -2 -11 -10    0.75    0.46
  -2  11 -10    0.47    0.50
  -2  11 -10    1.01    0.56
   3  12 -10    1.03    0.51
   2  12 -10   -0.10    0.32
   2  12 -10    0.10    0.39
   2  12 -10    0.18    0.35
   1  12 -10    7.30    0.99
   1  12 -10    5.87    0.91
   0 -12 -10    0.91    0.48
   0  12 -10    1.33    0.54
   0  12 -10    0.74    0.45
  -1 -12 -10   -0.25    0.45
  -1 -12 -10    0.88    0.44
  -1  12 -10    0.47    0.45
  -1  12 -10    0.05    0.39
   3  13 -10    4.61    0.83
   2  13 -10    4.45    0.79
   2  13 -10    3.39    0.77
   1  13 -10   -0.49    0.36
   1  13 -10    0.19    0.37
   0  13 -10    5.29    0.85
   0  13 -10    5.46    0.87
  -1 -13 -10    4.50    0.84
  -1 -13 -10    6.11    0.93
  -1  13 -10    6.09    0.91
  -1  13 -10    4.57    0.83
   2  14 -10    6.44    0.96
   1  14 -10   -0.20    0.32
   0  14 -10    0.14    0.43
   3   0 -11   -0.01    0.35
   3   0 -11   -0.05    0.29
   2   0 -11   -0.11    0.24
   2   0 -11    0.33    0.45
   1   0 -11    0.18    0.32
   1   0 -11   -0.52    0.24
   1   0 -11    0.29    0.36
   0   0 -11    0.26    0.35
   0   0 -11   -0.05    0.35
   0   0 -11    0.12    0.35
  -1   0 -11    0.02    0.30
  -1   0 -11   -0.36    0.31
  -1   0 -11    0.15    0.41
  -2   0 -11   -0.40    0.32
  -2   0 -11   -0.66    0.40
  -2   0 -11   -0.24    0.38
  -3   0 -11   -0.64    0.30
   4   1 -11    0.99    0.45
   3  -1 -11   12.51    1.13
   3  -1 -11   10.62    1.37
   3   1 -11    9.47    1.01
   3   1 -11   12.08    1.44
   2  -1 -11    7.82    0.91
   2  -1 -11    8.46    1.19
   2   1 -11    9.57    1.01
   2   1 -11    9.59    1.25
   2   1 -11    9.18    0.89
   1  -1 -11   -0.29    0.36
   1  -1 -11   -0.27    0.33
   1  -1 -11    0.01    0.30
   1   1 -11   -0.05    0.29
   1   1 -11   -0.07    0.32
   1   1 -11    0.26    0.38
   0  -1 -11   -0.11    0.31
   0  -1 -11    0.01    0.31
   0  -1 -11   -0.42    0.39
   0   1 -11    0.50    0.32
   0   1 -11   -0.28    0.35
   0   1 -11   -0.35    0.28
  -1  -1 -11   -0.01    0.31
  -1  -1 -11   -0.62    0.39
  -1  -1 -11   -0.68    0.29
  -1   1 -11    0.78    0.48
  -1   1 -11    0.11    0.37
  -1   1 -11    0.61    0.40
  -2  -1 -11   -0.46    0.29
  -2  -1 -11   -0.55    0.46
  -2  -1 -11    0.33    0.41
  -2   1 -11   -0.66    0.39
  -2   1 -11    0.10    0.50
  -2   1 -11    0.21    0.40
  -3  -1 -11    1.13    0.58
  -3   1 -11    1.91    0.64
   4   2 -11   13.09    1.21
   3  -2 -11   -0.14    0.27
   3  -2 -11    0.08    0.43
   3   2 -11   -0.09    0.26
   3   2 -11    0.26    0.38
   2  -2 -11    0.51    0.47
   2  -2 -11    0.31    0.35
   2   2 -11   -0.04    0.29
   2   2 -11    0.03    0.36
   2   2 -11    0.43    0.46
   1  -2 -11   24.29    1.71
   1  -2 -11   23.79    1.24
   1  -2 -11   25.49    1.40
   1   2 -11   24.22    1.33
   1   2 -11   21.25    1.58
   1   2 -11   20.84    1.32
   0  -2 -11   -0.09    0.37
   0  -2 -11    0.29    0.47
   0  -2 -11    0.04    0.33
   0   2 -11   -0.34    0.36
   0   2 -11    0.12    0.32
   0   2 -11    0.16    0.35
  -1  -2 -11   -0.60    0.39
  -1  -2 -11   -0.37    0.30
  -1  -2 -11    0.02    0.33
  -1   2 -11   -0.17    0.35
  -1   2 -11   -0.19    0.39
  -1   2 -11    0.29    0.35
  -2  -2 -11    5.09    0.84
  -2  -2 -11    8.09    1.01
  -2   2 -11    5.21    0.92
  -2   2 -11    7.32    0.99
  -2   2 -11    5.23    0.86
   4   3 -11    2.36    0.59
   3  -3 -11   30.02    1.46
   3  -3 -11   27.63    1.91
   3   3 -11   28.52    1.55
   3   3 -11   32.01    2.12
   2  -3 -11    5.55    0.99
   2  -3 -11    5.88    0.78
   2   3 -11    5.63    1.01
   2   3 -11    6.36    0.86
   2   3 -11    5.99    0.76
   1  -3 -11    0.03    0.39
   1  -3 -11    0.04    0.37
   1  -3 -11   -0.34    0.27
   1   3 -11    0.03    0.32
   1   3 -11   -0.02    0.30
   1   3 -11    0.31    0.34
   0  -3 -11   12.89    1.44
   0  -3 -11   16.08    1.11
   0  -3 -11   13.01    1.19
   0   3 -11   12.21    1.13
   0   3 -11   15.43    1.36
   0   3 -11   13.91    1.44
  -1  -3 -11    0.24    0.56
  -1  -3 -11    0.48    0.42
  -1  -3 -11    0.54    0.44
  -1   3 -11    0.67    0.47
  -1   3 -11   -0.07    0.34
  -1   3 -11   -0.08    0.36
  -2  -3 -11    0.46    0.39
  -2  -3 -11    0.46    0.54
  -2   3 -11    0.92    0.50
  -2   3 -11   -0.50    0.31
   4  -4 -11   13.88    1.55
   4   4 -11   11.37    1.18
   3  -4 -11    5.90    1.03
   3   4 -11    6.76    0.90
   2  -4 -11    0.80    0.43
   2  -4 -11    0.04    0.43
   2   4 -11    0.58    0.37
   2   4 -11    0.73    0.53
   2   4 -11    0.90    0.46
   1  -4 -11   27.52    1.34
   1  -4 -11   26.68    1.83
   1  -4 -11   30.03    1.50
   1   4 -11   27.93    1.57
   1   4 -11   28.47    1.48
   1   4 -11   27.66    1.82
   0  -4 -11    0.24    0.46
   0  -4 -11    0.42    0.35
   0  -4 -11   -0.34    0.29
   0   4 -11    0.70    0.43
   0   4 -11    0.23    0.37
   0   4 -11    0.20    0.39
  -1  -4 -11    1.31    0.53
  -1  -4 -11    2.24    0.56
  -1  -4 -11    1.45    0.67
  -1   4 -11    1.70    0.57
  -1   4 -11    1.26    0.56
  -1   4 -11    1.42    0.55
  -2  -4 -11    9.10    1.10
  -2  -4 -11   10.02    1.19
  -2   4 -11    8.40    1.06
   4  -5 -11    0.35    0.46
   4   5 -11   -0.24    0.30
   3   5 -11    1.56    0.51
   2  -5 -11    0.37    0.37
   2  -5 -11    0.04    0.44
   2   5 -11    0.53    0.42
   2   5 -11    0.50    0.36
   2   5 -11    0.10    0.39
   1  -5 -11   -0.41    0.32
   1  -5 -11   -0.21    0.35
   1   5 -11   -0.28    0.25
   1   5 -11    0.23    0.42
   1   5 -11   -0.10    0.33
   0  -5 -11    0.83    0.37
   0  -5 -11    1.72    0.65
   0  -5 -11    1.22    0.51
   0   5 -11    0.62    0.46
   0   5 -11    1.38    0.50
   0   5 -11    0.29    0.41
  -1  -5 -11    0.39    0.43
  -1  -5 -11    0.31    0.42
  -1   5 -11    0.20    0.44
  -1   5 -11    0.59    0.40
  -1   5 -11    0.49    0.48
  -2  -5 -11   -0.55    0.46
  -2  -5 -11    0.11    0.42
  -2   5 -11    0.08    0.36
  -2   5 -11    2.03    0.65
   4  -6 -11    0.69    0.47
   4   6 -11    0.72    0.42
   3   6 -11    2.54    0.54
   3   6 -11    2.89    0.62
   2  -6 -11   19.95    1.60
   2  -6 -11   17.15    1.11
   2   6 -11   21.04    1.23
   2   6 -11   17.66    1.28
   2   6 -11   17.92    1.50
   1  -6 -11    0.29    0.45
   1  -6 -11    0.32    0.40
   1   6 -11    1.79    0.51
   1   6 -11    0.50    0.44
   1   6 -11    0.38    0.42
   0  -6 -11   20.60    1.24
   0  -6 -11   17.26    1.52
   0  -6 -11   19.08    1.27
   0   6 -11   18.78    1.29
   0   6 -11   17.29    1.39
   0   6 -11   17.31    1.25
  -1  -6 -11    1.18    0.54
  -1  -6 -11    1.25    0.50
  -1   6 -11    0.74    0.53
  -1   6 -11    1.22    0.48
  -2  -6 -11    2.01    0.68
  -2  -6 -11    2.50    0.68
  -2   6 -11    2.94    0.71
  -2   6 -11    2.57    0.70
   4   7 -11    3.06    0.71
   3   7 -11    4.06    0.77
   3   7 -11    3.77    0.67
   2  -7 -11    7.59    1.13
   2   7 -11    6.88    0.98
   2   7 -11    6.92    0.87
   2   7 -11    6.56    1.07
   1  -7 -11    0.17    0.51
   1  -7 -11   -0.27    0.33
   1   7 -11    0.20    0.36
   1   7 -11   -0.32    0.32
   1   7 -11    0.23    0.40
   0  -7 -11    0.62    0.46
   0  -7 -11    0.97    0.39
   0   7 -11    0.96    0.47
   0   7 -11    1.76    0.57
   0   7 -11    1.55    0.56
  -1  -7 -11    7.12    0.96
  -1  -7 -11    9.68    1.09
  -1   7 -11    7.90    1.02
  -1   7 -11    8.12    1.02
  -2  -7 -11    1.16    0.52
  -2   7 -11    0.46    0.50
  -2   7 -11    1.31    0.57
   4   8 -11    2.61    0.67
   3   8 -11   13.23    1.18
   3   8 -11   14.17    1.36
   2   8 -11   19.11    1.57
   2   8 -11   18.56    1.26
   2   8 -11   18.56    1.34
   1  -8 -11    0.34    0.38
   1   8 -11    1.05    0.51
   1   8 -11    0.37    0.41
   1   8 -11   -0.29    0.28
   0  -8 -11   20.55    1.26
   0  -8 -11   17.10    1.24
   0   8 -11   18.74    1.32
   0   8 -11   19.40    1.37
   0   8 -11   17.29    1.39
  -1  -8 -11    0.52    0.45
  -1  -8 -11    0.35    0.41
  -1   8 -11   -0.09    0.34
  -1   8 -11   -0.36    0.31
  -2  -8 -11    4.81    0.91
  -2   8 -11    2.47    0.65
   3   9 -11   12.01    1.16
   3   9 -11    8.95    1.14
   2   9 -11   10.78    1.16
   2   9 -11   10.63    1.20
   1  -9 -11    0.70    0.41
   1   9 -11    0.80    0.50
   1   9 -11    0.90    0.46
   1   9 -11    0.39    0.44
   0  -9 -11    5.92    0.86
   0   9 -11    6.48    0.94
   0   9 -11    6.27    0.93
  -1  -9 -11    0.37    0.37
  -1  -9 -11    0.85    0.54
  -1   9 -11    0.50    0.43
  -1   9 -11    0.15    0.39
   3  10 -11    3.90    0.73
   2  10 -11    0.81    0.50
   2  10 -11    1.73    0.58
   1  10 -11    6.32    0.91
   1  10 -11    6.50    0.95
   1  10 -11    7.24    1.06
   0 -10 -11   -0.39    0.39
   0  10 -11    0.15    0.37
   0  10 -11    0.00    0.35
  -1 -10 -11    5.61    0.91
  -1 -10 -11    8.38    1.07
  -1  10 -11    4.89    0.84
   2  11 -11    3.40    0.69
   1  11 -11    2.67    0.71
   1  11 -11    4.65    0.83
   0 -11 -11   -0.08    0.41
   0  11 -11    0.31    0.40
   0  11 -11   -0.39    0.30
   2  12 -11    3.85    0.76
   1  12 -11   12.10    1.28
   0  12 -11   -0.62    0.28
   3   0 -12   11.86    1.17
   2   0 -12    5.00    0.80
   1   0 -12   -0.16    0.41
   1   0 -12    0.48    0.36
   0   0 -12   25.42    1.57
   0   0 -12   24.13    1.44
  -1   0 -12    1.01    0.47
  -1   0 -12    0.02    0.50
  -2   0 -12    0.40    0.51
   3  -1 -12   15.84    1.14
   3   1 -12   16.52    1.21
   2  -1 -12    7.53    0.95
   2   1 -12    6.61    0.90
   1  -1 -12   11.62    1.08
   1  -1 -12   13.12    1.26
   1   1 -12   12.53    1.12
   1   1 -12    9.78    1.10
   0  -1 -12    4.54    0.73
   0  -1 -12    7.69    1.01
   0   1 -12    5.13    0.83
   0   1 -12    6.31    0.94
  -1  -1 -12    0.14    0.49
  -1  -1 -12    0.96    0.46
  -1   1 -12    1.48    0.59
  -1   1 -12    0.96    0.59
   4   2 -12    0.19    0.40
   3  -2 -12    4.19    0.73
   3   2 -12    5.00    0.83
   2  -2 -12    1.67    0.55
   2   2 -12    1.38    0.54
   1  -2 -12    0.96    0.51
   1  -2 -12    0.72    0.38
   1   2 -12    0.94    0.43
   1   2 -12    1.38    0.48
   0  -2 -12    6.83    0.88
   0  -2 -12    4.81    0.82
   0   2 -12    5.04    0.89
   0   2 -12    5.10    0.97
   0   2 -12    7.49    0.92
  -1  -2 -12    1.27    0.50
  -1  -2 -12    1.54    0.57
  -1   2 -12    1.27    0.61
  -1   2 -12    0.94    0.46
   4   3 -12   -0.12    0.34
   3   3 -12    2.98    0.67
   2  -3 -12    0.22    0.38
   2   3 -12    0.06    0.37
   2   3 -12   -0.19    0.30
   1  -3 -12    1.41    0.50
   1   3 -12    0.97    0.44
   1   3 -12    1.22    0.48
   0  -3 -12    0.56    0.47
   0  -3 -12    0.72    0.46
   0   3 -12    0.96    0.50
   0   3 -12    0.97    0.54
   0   3 -12    1.76    0.54
  -1  -3 -12    3.16    0.77
  -1  -3 -12    4.77    0.84
  -1   3 -12    4.73    0.82
  -1   3 -12    2.33    0.69
   3   4 -12    4.19    0.78
   2  -4 -12    0.81    0.48
   2   4 -12    1.85    0.54
   2   4 -12    2.08    0.60
   1  -4 -12   10.79    1.13
   1   4 -12   13.21    1.31
   1   4 -12   12.13    1.16
   0  -4 -12    3.09    0.65
   0  -4 -12    3.23    0.69
   0   4 -12    4.97    0.95
   0   4 -12    3.56    0.77
   0   4 -12    3.76    0.75
  -1  -4 -12   11.88    1.25
  -1  -4 -12    9.61    1.12
  -1   4 -12   10.82    1.31
  -1   4 -12    9.96    1.23
  -1   4 -12   11.96    1.25
   3   5 -12    6.25    0.96
   2  -5 -12   30.45    1.59
   2   5 -12   34.40    1.82
   2   5 -12   31.29    1.62
   1  -5 -12    5.84    0.85
   1   5 -12    4.92    0.77
   1   5 -12    2.05    0.66
   0  -5 -12    2.97    0.63
   0  -5 -12    2.78    0.67
   0   5 -12    2.15    0.69
   0   5 -12    1.95    0.56
   0   5 -12    3.21    0.77
  -1  -5 -12    9.86    1.12
  -1  -5 -12    9.23    1.11
  -1   5 -12    8.53    1.09
   3   6 -12    5.66    0.90
   2   6 -12   -0.33    0.34
   2   6 -12    0.17    0.32
   1  -6 -12    4.89    0.82
   1   6 -12    4.21    0.71
   1   6 -12    2.78    0.71
   0  -6 -12    0.43    0.43
   0  -6 -12    0.47    0.40
   0   6 -12   -0.19    0.31
   0   6 -12    0.11    0.41
   0   6 -12    0.07    0.43
  -1  -6 -12    0.42    0.45
  -1  -6 -12    0.89    0.54
  -1   6 -12    1.12    0.52
   2   7 -12    1.91    0.59
   2   7 -12    1.57    0.56
   1  -7 -12    0.28    0.40
   1   7 -12   -0.29    0.36
   1   7 -12    0.03    0.36
   0  -7 -12    2.29    0.65
   0   7 -12    1.61    0.63
   0   7 -12    5.52    0.89
  -1  -7 -12    0.75    0.43
  -1   7 -12    0.92    0.49
   2   8 -12    0.34    0.43
   1  -8 -12    7.35    0.94
   1   8 -12    6.42    0.92
   0  -8 -12    0.99    0.55
   0   8 -12    0.02    0.38
   2   9 -12    1.47    0.56
   1   9 -12    1.29    0.51
   2   0 -13    0.17    0.37
   1   0 -13    0.00    0.34
   1   0 -13    0.39    0.43
   0   0 -13   -0.19    0.32
   2  -1 -13   17.84    1.29
   2   1 -13   19.89    1.38
   1  -1 -13    5.71    0.90
   1   1 -13    7.92    1.07
   1   1 -13   10.11    1.08
   0  -1 -13    0.49    0.41
   0   1 -13    0.31    0.37
   2  -2 -13    2.25    0.61
   2   2 -13    2.42    0.66
   1  -2 -13    1.02    0.51
   1   2 -13    1.38    0.56
   1   2 -13    1.15    0.53
   0  -2 -13    3.01    0.69
   0   2 -13    2.89    0.69
   2  -3 -13   22.89    1.46
   2   3 -13   25.03    1.64
   1  -3 -13    2.72    0.72
   1   3 -13    4.87    0.79
   1  -4 -13    0.06    0.43
   1   4 -13   -0.07    0.34
   0   0   0    0.00    0.00
;
_shelx_hkl_checksum     29031
_shelx_res_checksum     71778
_shelxl_version_number        2.013
_iucr_refine_instructions_details
;
TITL I in P2(1)/c
CELL 0.71073 5.6210 17.0659 10.2582 90.000 99.690 90.000
ZERR 4.00 0.0006 0.0018 0.0012 0.000 0.006 0.000
LATT 1
SYMM -x, y+1/2, -z+1/2
SFAC C  H  N  Cl
UNIT 40  24  8  8
SIZE 0.040 0.060 0.160
TEMP -100.000
L.S. 4
ACTA
BOND $H
FMAP 2
PLAN 10
CONF
EQIV $1 x, -y+1/2, z-1/2
HTAB C2 N2_$1
MPLA 6 C1 > C4 N1 N2
MPLA 6 C5 > C10
WGHT    0.027700    0.269000
FVAR       0.21486
CL1   4    0.656421    0.345459   -0.368273    11.00000    0.05191    0.04822 =
         0.02478   -0.00565    0.01924   -0.00998
CL2   4    0.000005    0.211867   -0.116311    11.00000    0.04240    0.03841 =
         0.03441   -0.00277    0.00995   -0.01447
N1    3    0.607841    0.375206   -0.125109    11.00000    0.03137    0.02800 =
         0.02134   -0.00024    0.00773   -0.00069
N2    3    0.309391    0.318260   -0.014970    11.00000    0.02904    0.02502 =
         0.02170    0.00116    0.00563   -0.00077
C1    1    0.515145    0.334852   -0.231264    11.00000    0.03521    0.02682 =
         0.01940    0.00211    0.00951    0.00423
C2    1    0.320543    0.285181   -0.240284    11.00000    0.03461    0.02647 =
         0.02102   -0.00267    0.00420   -0.00030
AFIX  43
H2    2    0.255064    0.257999   -0.318991    11.00000   -1.20000
AFIX   0
C3    1    0.229594    0.278629   -0.124057    11.00000    0.02956    0.02341 =
         0.02438    0.00207    0.00434   -0.00078
C4    1    0.497801    0.365827   -0.019792    11.00000    0.02783    0.02401 =
         0.02005    0.00329    0.00456    0.00466
C5    1    0.594394    0.410678    0.101042    11.00000    0.03073    0.02260 =
         0.02087    0.00114    0.00355    0.00319
C6    1    0.471480    0.412884    0.208071    11.00000    0.03755    0.02640 =
         0.02530    0.00055    0.00803    0.00129
AFIX  43
H6    2    0.323993    0.385130    0.204383    11.00000   -1.20000
AFIX   0
C7    1    0.564399    0.455544    0.319788    11.00000    0.04995    0.03665 =
         0.02062   -0.00133    0.00777    0.00799
AFIX  43
H7    2    0.480864    0.456595    0.392938    11.00000   -1.20000
AFIX   0
C8    1    0.777330    0.496539    0.325731    11.00000    0.04422    0.03830 =
         0.02760   -0.00786   -0.00632    0.00863
AFIX  43
H8    2    0.839524    0.525886    0.402631    11.00000   -1.20000
AFIX   0
C9    1    0.900026    0.494978    0.220191    11.00000    0.03231    0.04151 =
         0.04060   -0.00812   -0.00191   -0.00280
AFIX  43
H9    2    1.046005    0.523584    0.223931    11.00000   -1.20000
AFIX   0
C10   1    0.809931    0.451594    0.108671    11.00000    0.03162    0.03748 =
         0.03110   -0.00366    0.00726   -0.00206
AFIX  43
H10   2    0.896358    0.449802    0.036715    11.00000   -1.20000
AFIX   0
HKLF 4 1 1 0 0 0 1 0 0 0 1
REM  I in P2(1)/c
REM R1 =  0.0339 for    1750 Fo > 4sig(Fo)  and  0.0485 for all    2212 data
REM    127 parameters refined using      0 restraints
END
WGHT      0.0282      0.2556
REM Highest difference peak  0.275,  deepest hole -0.233,  1-sigma level  0.049
Q1    1   0.5355  0.3902  0.0452  11.00000  0.05    0.28
Q2    1   0.5158  0.4298  0.1399  11.00000  0.05    0.25
Q3    1   0.6621  0.4153 -0.1348  11.00000  0.05    0.20
Q4    1   0.8365  0.4877  0.2692  11.00000  0.05    0.20
Q5    1   0.5290  0.3773 -0.0811  11.00000  0.05    0.19
Q6    1   0.8338  0.4809  0.1662  11.00000  0.05    0.19
Q7    1   0.6596  0.4491  0.0958  11.00000  0.05    0.19
Q8    1   0.8299  0.4853 -0.0102  11.00000  0.05    0.19
Q9    1   0.5425  0.4179  0.2730  11.00000  0.05    0.19
Q10   1   0.7241  0.4097  0.1127  11.00000  0.05    0.18
;
