# Supplementary material for: Crystal structure of fenclorim
Source: Acta Crystallogr E Crystallogr Commun. 2015 Sep 12;71(Pt 10):o714. doi: 10.1107/S2056989015016187 (PMC4647348; doi:10.1107/S2056989015016187)
Supplement: Supplementary file 2 [file e-71-0o714-Isup2.hkl]

#
# h,k,l, Fc-squared, Fo-squared, sigma(Fo-squared), status flag
#
data_I
_shelx_title ' JK684 in P2(1)/c'
_shelx_refln_list_code          4
_shelx_F_calc_maximum      144.92
_exptl_crystal_F_000       456.00
_reflns_d_resolution_high  0.7706

loop_
 _space_group_symop_operation_xyz
 'x, y, z'
 '-x, y+1/2, -z+1/2'
 '-x, -y, -z'
 'x, -y-1/2, z-1/2'

_cell_length_a     5.6210
_cell_length_b    17.0659
_cell_length_c    10.2582
_cell_angle_alpha  90.000
_cell_angle_beta   99.690
_cell_angle_gamma  90.000

_shelx_F_squared_multiplier     1.000

loop_
 _refln_index_h
 _refln_index_k
 _refln_index_l
 _refln_F_squared_calc
 _refln_F_squared_meas
 _refln_F_squared_sigma
 _refln_observed_status
   1   0   0       5447.88       5465.36        55.69 o
   2   0   0       1114.24       1125.06        19.87 o
   3   0   0       1697.07       1578.69        32.33 o
   4   0   0        307.09        337.10        10.55 o
   5   0   0         86.69         87.44         5.78 o
   6   0   0        405.56        438.22        32.06 o
   7   0   0         10.52          7.37        10.18 o
   1   1   0          6.98          5.09         0.54 o
   2   1   0        979.93        988.03        10.47 o
   3   1   0       1182.35       1264.22        21.44 o
   4   1   0         24.39         28.39         2.56 o
   5   1   0        118.33        111.20         4.46 o
   6   1   0         57.10         57.03         5.14 o
   7   1   0          5.29         -3.90         8.66 o
   0   2   0       1714.39       1686.74        17.45 o
   1   2   0        407.99        405.07         3.74 o
   2   2   0         64.13         58.39         2.05 o
   3   2   0       4201.78       4395.14        38.47 o
   4   2   0        584.54        575.82        10.77 o
   5   2   0          8.65          4.25         2.11 o
   6   2   0        374.67        364.22        10.67 o
   7   2   0         20.89         21.45        11.05 o
   1   3   0       6722.25       6790.65        53.86 o
   2   3   0       1081.76       1144.13        11.42 o
   3   3   0         27.28         33.92         2.32 o
   4   3   0         22.76         23.55         2.57 o
   5   3   0         19.19         16.88         2.98 o
   6   3   0         47.34         49.34         5.46 o
   7   3   0         10.63         -3.90         8.45 o
   0   4   0          1.46          1.88         1.31 o
   1   4   0      15203.80      15021.74       125.34 o
   2   4   0        240.63        289.43         4.35 o
   3   4   0          5.70          3.93         1.25 o
   4   4   0        570.88        535.32         9.07 o
   5   4   0        128.22        127.56         9.67 o
   6   4   0         23.61         20.78         4.29 o
   1   5   0        854.82        814.11         7.68 o
   2   5   0       1949.59       2031.83        17.86 o
   3   5   0          2.36          3.67         1.18 o
   4   5   0        139.96        146.16         5.45 o
   5   5   0        159.11        150.77        12.20 o
   6   5   0          4.62          3.18         4.50 o
   0   6   0       2734.90       2680.97        33.31 o
   1   6   0        111.94         95.47         2.23 o
   2   6   0        478.72        505.88         6.93 o
   3   6   0        278.03        260.58         5.10 o
   4   6   0         84.23         96.89         5.60 o
   5   6   0        288.55        290.88        25.78 o
   6   6   0         73.05         67.30         8.45 o
   1   7   0        195.74        168.56         4.08 o
   2   7   0         21.06         25.18         1.86 o
   3   7   0         23.35         22.88         2.24 o
   4   7   0         59.97         62.88         5.83 o
   5   7   0          0.28          1.21         4.78 o
   6   7   0          8.54         17.49         6.77 o
   0   8   0         10.58          8.85         2.07 o
   1   8   0         48.44         46.42         2.49 o
   2   8   0         20.40         20.48         1.69 o
   3   8   0        128.39        133.81         6.03 o
   4   8   0        132.86        127.89         7.47 o
   5   8   0          0.06          5.77         5.21 o
   6   8   0         83.12         82.31        24.04 o
   1   9   0       1379.12       1427.31        16.75 o
   2   9   0        469.38        439.65         6.95 o
   3   9   0         76.77         81.13         5.57 o
   4   9   0        105.08         94.07        16.79 o
   5   9   0          5.54          8.39         5.29 o
   6   9   0          2.63          9.75         6.72 o
   0  10   0         52.86         60.38         5.44 o
   1  10   0       1676.42       1727.44        19.93 o
   2  10   0        225.79        194.96         5.49 o
   3  10   0        104.34        106.29         6.47 o
   4  10   0        246.28        258.69        33.25 o
   5  10   0         60.99         67.10        10.20 o
   6  10   0         16.43         21.45         9.53 o
   1  11   0        529.04        524.29         8.93 o
   2  11   0        240.33        251.96         6.49 o
   3  11   0          5.77          3.71         2.81 o
   4  11   0        142.33        131.01        13.00 o
   5  11   0         50.16         69.19        11.59 o
   6  11   0          2.47          2.82         7.37 o
   0  12   0        143.51        135.14         9.02 o
   1  12   0        668.46        647.84        10.56 o
   2  12   0        369.30        376.26        10.49 o
   3  12   0        157.35        156.52         7.70 o
   4  12   0        194.02        195.22        16.02 o
   5  12   0        340.21        356.81        20.92 o
   6  12   0         32.66         20.80        10.40 o
   1  13   0          5.39          4.34         2.30 o
   2  13   0          1.20          1.95         2.60 o
   3  13   0         13.50          6.20         3.84 o
   4  13   0         20.25         13.65         6.96 o
   5  13   0          4.49         12.13         7.37 o
   0  14   0       1298.50       1318.32        30.16 o
   1  14   0        297.33        300.29         8.81 o
   2  14   0        148.28        143.49         8.14 o
   3  14   0        243.92        227.89        13.50 o
   4  14   0         98.30         86.14        12.06 o
   5  14   0         65.92         56.97        13.00 o
   1  15   0         24.97         25.57         3.63 o
   2  15   0         89.24         87.05         7.31 o
   3  15   0         20.14         23.83         6.45 o
   4  15   0        212.65        158.78        20.58 o
   5  15   0         32.73         40.51        12.35 o
   0  16   0        680.54        702.38        24.37 o
   1  16   0          1.62         -1.69         2.64 o
   2  16   0         80.19         77.56         9.85 o
   3  16   0        274.30        322.46        16.77 o
   4  16   0         41.55         48.74        12.78 o
   1  17   0         18.15         29.34         4.99 o
   2  17   0         19.41         18.31         4.77 o
   3  17   0         33.18         30.76         9.53 o
   4  17   0          7.14         12.56         9.75 o
   0  18   0        202.45        184.48        13.26 o
   1  18   0        126.58        149.83        10.33 o
   2  18   0         56.60         58.48        11.37 o
   3  18   0         13.01         30.11        10.61 o
   4  18   0         29.26         27.73        11.48 o
   1  19   0         46.70         48.86         6.58 o
   2  19   0         54.72         61.49        30.22 o
   3  19   0         19.59         40.51        12.13 o
   0  20   0         12.75         13.43         8.23 o
   1  20   0          8.58          6.41         4.16 o
   2  20   0          0.02         -4.12         7.15 o
   3  20   0          0.38         11.26         8.66 o
   1  21   0         71.08         87.72        14.41 o
   2  21   0         13.44          7.37         7.58 o
   0  22   0         63.88         30.33        10.40 o
  -7   1   1          8.20          7.13         7.80 o
  -6   1   1         10.20          4.05         4.83 o
  -5   1   1         66.38         66.50         3.63 o
  -4   1   1         82.14         92.00         4.27 o
  -3   1   1        212.65        220.56         4.61 o
  -2   1   1       1163.24       1180.66        10.34 o
  -1   1   1       2385.74       2309.96        17.00 o
   0   1   1        776.03        774.24         6.08 o
   1   1   1         10.87          8.16         0.92 o
   2   1   1       1613.17       1620.01        14.89 o
   3   1   1        509.38        524.80         7.61 o
   4   1   1        118.12        117.14         4.26 o
   5   1   1         14.98         12.74         2.35 o
   6   1   1          3.28          8.28         3.72 o
  -7   2   1          3.39          5.18         8.99 o
  -6   2   1          0.04         -2.09         3.78 o
  -5   2   1        296.18        296.75         8.55 o
  -4   2   1          8.07         12.96         2.34 o
  -3   2   1         30.53         23.89         2.14 o
  -2   2   1       2894.98       2909.74        25.02 o
  -1   2   1        240.84        243.92         2.41 o
   0   2   1        705.80        689.02         6.81 o
   1   2   1       4379.64       4204.86        42.02 o
   2   2   1         56.55         68.81         2.87 o
   3   2   1        875.02        929.66        13.65 o
   4   2   1       1140.06       1188.89        15.62 o
   5   2   1          7.47          7.08         2.27 o
   6   2   1         75.72         74.49         6.85 o
  -7   3   1          1.24         -1.08         8.01 o
  -6   3   1         36.72         43.40         7.35 o
  -5   3   1        241.92        248.23         9.19 o
  -4   3   1         27.46         28.16         2.68 o
  -3   3   1        101.20         91.64         4.01 o
  -2   3   1        903.00        900.17         9.28 o
  -1   3   1         70.68         78.47         2.20 o
   0   3   1          0.85          0.92         0.60 o
   1   3   1      11791.71      11719.83       107.53 o
   2   3   1         23.49         10.88         1.57 o
   3   3   1       2243.71       2257.13        24.97 o
   4   3   1         32.22         43.93         3.97 o
   5   3   1         39.08         29.36         3.30 o
   6   3   1        106.17        102.68        15.32 o
  -7   4   1         27.22         25.34        12.35 o
  -6   4   1          7.68          3.48         3.67 o
  -5   4   1        477.29        464.22        15.26 o
  -4   4   1          6.80          6.81         1.81 o
  -3   4   1        481.96        517.40         6.35 o
  -2   4   1       1787.58       1760.17        14.74 o
  -1   4   1        787.02        751.40         7.96 o
   0   4   1       8060.69       8061.67        68.11 o
   1   4   1      21001.61      21140.83       206.39 o
   2   4   1          0.21          4.70         1.29 o
   3   4   1         73.17         82.61         3.65 o
   4   4   1        281.84        283.60         8.25 o
   5   4   1         12.15          7.33         2.80 o
   6   4   1          1.66          0.51         3.28 o
  -7   5   1          6.95         -1.08         8.88 o
  -6   5   1         22.27         23.24         5.60 o
  -5   5   1        399.00        390.04        12.96 o
  -4   5   1         81.70         86.01         3.70 o
  -3   5   1        137.29        110.62         2.48 o
  -2   5   1       2430.71       2614.84        25.24 o
  -1   5   1       2617.66       2603.45        23.99 o
   0   5   1       2842.78       2843.10        25.91 o
   1   5   1       1251.33       1329.23        16.73 o
   2   5   1       1708.89       1768.58        23.47 o
   3   5   1        189.25        207.96         6.00 o
   4   5   1        115.34        125.31         6.00 o
   5   5   1        168.23        173.07         9.25 o
   6   5   1         38.54         40.55         6.40 o
  -6   6   1         59.38         54.74         7.56 o
  -5   6   1        108.66         72.64         9.40 o
  -4   6   1         22.90         24.44         2.86 o
  -3   6   1        207.74        174.35         4.41 o
  -2   6   1       2692.00       2928.18        36.58 o
  -1   6   1         10.26          4.65         0.89 o
   0   6   1       2919.27       2920.06        26.98 o
   1   6   1        228.72        247.58         4.59 o
   2   6   1        484.75        444.51         8.74 o
   3   6   1        214.51        188.28         4.73 o
   4   6   1          2.43          5.88         3.88 o
   5   6   1        439.01        462.81        21.93 o
   6   6   1         13.38         17.69         4.94 o
  -6   7   1        140.57        129.20        11.10 o
  -5   7   1         33.91         21.39         6.45 o
  -4   7   1        757.86        735.45        18.99 o
  -3   7   1         49.33         50.26         3.67 o
  -2   7   1        112.99        105.86         3.72 o
  -1   7   1       4008.14       3989.39        35.24 o
   0   7   1          0.66          0.49         0.97 o
   1   7   1         41.23         45.43         2.44 o
   2   7   1       8296.67       8422.69        95.06 o
   3   7   1          2.68          0.16         1.88 o
   4   7   1        187.80        191.79         9.57 o
   5   7   1        140.88        144.19        10.97 o
   6   7   1          3.19          6.78         5.25 o
  -6   8   1        150.87        162.98        17.63 o
  -5   8   1         29.88         19.56         6.37 o
  -4   8   1        235.96        244.66        11.39 o
  -3   8   1       1081.05       1094.18        15.81 o
  -2   8   1         17.61         22.86         2.20 o
  -1   8   1         53.20         36.68         1.97 o
   0   8   1       1926.97       1906.28        20.65 o
   1   8   1        432.85        422.07         7.28 o
   2   8   1       4523.62       4662.96        55.53 o
   3   8   1         79.72         78.34         4.67 o
   4   8   1          2.49          4.69         3.13 o
   5   8   1        121.84        137.55        17.76 o
   6   8   1        165.19        181.30        17.00 o
  -6   9   1         52.95         57.84         9.52 o
  -5   9   1         23.93         20.25        11.05 o
  -4   9   1        999.05        974.19        23.56 o
  -3   9   1          0.23          1.00         1.34 o
  -2   9   1         53.94         44.44         2.15 o
  -1   9   1       4856.60       5031.99        45.78 o
   0   9   1          0.04         -0.23         1.20 o
   1   9   1         70.05         76.34         4.51 o
   2   9   1        197.54        192.84         6.07 o
   3   9   1         93.72         90.36         4.81 o
   4   9   1          5.19          7.56         3.68 o
   5   9   1         62.58         55.89        12.13 o
   6   9   1         40.00         36.18        11.70 o
  -6  10   1          3.67         -2.82         5.42 o
  -5  10   1         63.67         48.66         8.95 o
  -4  10   1        243.55        231.69        13.00 o
  -3  10   1         59.76         63.49         4.89 o
  -2  10   1          1.92          3.32         1.23 o
  -1  10   1        746.62        779.21        15.50 o
   0  10   1          9.29          6.80         1.78 o
   1  10   1         94.23         99.14         4.10 o
   2  10   1        651.28        657.87        13.64 o
   3  10   1         55.32         47.24         5.64 o
   4  10   1          5.41          3.58         4.11 o
   5  10   1         38.54         42.89        11.48 o
   6  10   1        101.94         93.58        16.25 o
  -6  11   1          0.80          5.85         7.58 o
  -5  11   1         74.69         81.73        11.10 o
  -4  11   1         59.19         44.59         6.57 o
  -3  11   1        328.21        292.68        18.75 o
  -2  11   1        157.66        154.38         6.19 o
  -1  11   1          0.23          0.40         1.58 o
   0  11   1        137.96        130.96         5.30 o
   1  11   1          3.33          3.72         1.66 o
   2  11   1         56.78         61.48         4.89 o
   3  11   1        752.74        709.03        20.22 o
   4  11   1          3.58         -0.87         5.85 o
   5  11   1         38.15         36.61        10.61 o
   6  11   1         15.00         14.95         9.53 o
  -6  12   1         27.83         35.09        11.26 o
  -5  12   1          3.63         -1.13         5.51 o
  -4  12   1         23.07         20.98         5.48 o
  -3  12   1        203.40        214.29        12.78 o
  -2  12   1        235.01        229.30         6.77 o
  -1  12   1         73.89         75.03         4.35 o
   0  12   1        385.10        409.63         8.86 o
   1  12   1        445.88        465.30         9.34 o
   2  12   1         15.42         13.48         3.07 o
   3  12   1          6.40          5.88         3.75 o
   4  12   1         39.68         22.75         8.88 o
   5  12   1         21.60         12.56         7.80 o
  -5  13   1         26.47         31.63        10.61 o
  -4  13   1         22.49         16.00         4.92 o
  -3  13   1        118.16         95.87        13.86 o
  -2  13   1         34.22         34.41         4.40 o
  -1  13   1         38.13         43.72         3.71 o
   0  13   1        292.79        304.97         8.63 o
   1  13   1         25.80         18.75         3.13 o
   2  13   1        667.43        644.18        19.62 o
   3  13   1        186.09        173.10        10.81 o
   4  13   1         44.33         47.87        11.48 o
   5  13   1         42.69         42.24        12.56 o
  -5  14   1          5.61          7.15         9.10 o
  -4  14   1         66.54         52.03         7.70 o
  -3  14   1         24.20         30.74         6.58 o
  -2  14   1         54.57         58.24         5.29 o
  -1  14   1        199.04        188.44         6.88 o
   0  14   1        126.30        138.24         7.09 o
   1  14   1        147.15        143.82         6.93 o
   2  14   1         14.34         17.34         6.50 o
   3  14   1         22.23         18.70         5.05 o
   4  14   1          0.11         -4.98         5.85 o
   5  14   1          0.39          0.65         6.72 o
  -5  15   1         21.42         10.61         8.01 o
  -4  15   1         46.68         44.33        10.35 o
  -3  15   1          0.22         -2.98         7.39 o
  -2  15   1          1.87          4.28         2.93 o
  -1  15   1        275.08        290.20         9.73 o
   0  15   1          0.00         -1.97         1.97 o
   1  15   1         56.30         60.15         5.07 o
   2  15   1          2.94         -0.10         4.55 o
   3  15   1         49.95         48.09        11.26 o
   4  15   1          4.07         18.41         8.88 o
   5  15   1         86.56         81.88        15.81 o
  -5  16   1          3.88         16.90        10.40 o
  -4  16   1        193.71        173.90        30.65 o
  -3  16   1         11.53          7.07         4.54 o
  -2  16   1         60.81         73.90        10.22 o
  -1  16   1         44.85         48.09         5.72 o
   0  16   1         65.46         67.25         5.50 o
   1  16   1         17.84         17.57         4.96 o
   2  16   1        115.40        126.65        12.24 o
   3  16   1          0.20          4.33         6.07 o
   4  16   1         10.68         12.78         9.31 o
  -4  17   1          0.00         -0.70         4.74 o
  -3  17   1        177.14        203.39        13.79 o
  -2  17   1          6.44         -1.08         4.33 o
  -1  17   1          0.81         -1.46         2.87 o
   0  17   1        245.12        277.42        11.06 o
   1  17   1        167.15        136.49        11.63 o
   2  17   1         37.92         42.92         8.45 o
   3  17   1        202.43        194.74        21.88 o
   4  17   1          5.44          3.03         7.80 o
  -4  18   1         52.52         63.69        14.30 o
  -3  18   1         34.02         36.27         8.30 o
  -2  18   1        397.19        379.03        21.34 o
  -1  18   1         17.37         14.76         4.50 o
   0  18   1         23.89         30.55         6.03 o
   1  18   1         32.83         37.96         6.94 o
   2  18   1         51.54         59.22         8.57 o
   3  18   1          6.23          5.85         6.28 o
   4  18   1         26.91         44.19        12.78 o
  -3  19   1        132.40        137.13        14.09 o
  -2  19   1        155.18        145.36        16.90 o
  -1  19   1          0.02         -1.35         3.18 o
   0  19   1        471.96        493.57        44.73 o
   1  19   1         39.40         39.75         7.42 o
   2  19   1         12.26         18.41         9.75 o
   3  19   1        135.58        153.58        21.66 o
  -3  20   1         20.53         21.49         7.29 o
  -2  20   1         22.28         38.41         8.87 o
  -1  20   1        211.72        222.18        28.38 o
   0  20   1         50.96         36.98        15.60 o
   1  20   1        397.68        421.05        35.63 o
   2  20   1          5.52         19.28         9.96 o
  -2  21   1         29.50         29.40         8.34 o
  -1  21   1         11.36          6.10         5.67 o
   0  21   1         52.83         47.16         8.76 o
   1  21   1         57.51         70.48        10.23 o
   2  21   1         40.24         33.36        12.78 o
   0  22   1          2.03          4.88         5.57 o
  -7   0   2          0.39          6.93         9.53 o
  -6   0   2         10.43         -0.68         4.65 o
  -5   0   2        499.36        525.51        15.32 o
  -4   0   2        244.22        236.45         7.61 o
  -3   0   2        387.11        389.72         9.32 o
  -2   0   2         41.93         28.91         2.19 o
  -1   0   2       1900.47       1857.74        20.18 o
   0   0   2       2314.63       2243.72        24.22 o
   1   0   2       4779.93       4707.50        59.95 o
   2   0   2        471.60        471.57         9.37 o
   3   0   2         14.99         15.13         2.96 o
   4   0   2        292.02        284.08        12.33 o
   5   0   2         74.71         91.65        15.83 o
   6   0   2         67.22         68.24        13.00 o
  -7   1   2         96.93        116.59        15.93 o
  -6   1   2          0.31         -0.20         3.45 o
  -5   1   2        431.76        448.46        11.70 o
  -4   1   2       1683.36       1687.04        17.99 o
  -3   1   2         43.59         47.77         2.46 o
  -2   1   2       2245.72       2228.86        19.44 o
  -1   1   2       4654.33       4728.54        33.27 o
   0   1   2       1492.56       1457.58        11.07 o
   1   1   2       3444.54       3328.98        40.33 o
   2   1   2       2099.39       2030.98        33.57 o
   3   1   2         76.98         75.90         3.63 o
   4   1   2        970.74        999.27        16.56 o
   5   1   2        232.38        243.80         8.30 o
   6   1   2         16.17         14.10         4.58 o
  -7   2   2          0.72          5.01         6.81 o
  -6   2   2         20.45         12.81         5.43 o
  -5   2   2          6.44          2.93         2.53 o
  -4   2   2          0.41          1.25         1.41 o
  -3   2   2         65.22         64.98         2.47 o
  -2   2   2        990.95       1006.54         8.68 o
  -1   2   2        382.89        380.82         4.17 o
   0   2   2       1054.83       1054.00         8.91 o
   1   2   2       2054.38       2068.68        22.85 o
   2   2   2        129.91        124.91         3.65 o
   3   2   2        157.58        177.36         6.07 o
   4   2   2         13.55          9.93         2.53 o
   5   2   2          2.74          1.65         2.31 o
   6   2   2          9.57          9.91         3.73 o
  -7   3   2          6.15          8.57         5.76 o
  -6   3   2         94.59         86.63        10.18 o
  -5   3   2        329.94        327.06        10.33 o
  -4   3   2        161.41        162.56         5.29 o
  -3   3   2        510.47        476.99         6.91 o
  -2   3   2        170.33        169.60         3.82 o
  -1   3   2       1432.91       1432.05        10.88 o
   0   3   2       6531.11       6427.74        48.23 o
   1   3   2       1674.87       1681.65        17.89 o
   2   3   2         70.48         77.30         2.99 o
   3   3   2        239.48        229.44         5.64 o
   4   3   2        416.14        430.95         9.62 o
   5   3   2        150.47        154.15         7.06 o
   6   3   2         64.85         72.27         9.55 o
  -7   4   2         37.63         30.24        10.02 o
  -6   4   2         19.41         17.24         4.44 o
  -5   4   2          3.92          0.24         3.00 o
  -4   4   2        208.62        199.14         5.28 o
  -3   4   2          8.77         12.42         1.30 o
  -2   4   2        240.54        231.50         4.10 o
  -1   4   2        256.45        235.88         3.41 o
   0   4   2       1309.19       1337.14        14.40 o
   1   4   2        352.74        323.49         5.64 o
   2   4   2        582.56        564.18         8.03 o
   3   4   2          0.51          0.59         1.39 o
   4   4   2         50.48         50.47         4.20 o
   5   4   2        112.54        126.56         7.30 o
   6   4   2          0.03         -2.02         3.74 o
  -7   5   2         28.42         33.79        13.21 o
  -6   5   2        123.61        108.78         8.80 o
  -5   5   2          2.61          5.38         3.03 o
  -4   5   2         26.30         29.90         3.52 o
  -3   5   2       1995.03       2060.91        21.61 o
  -2   5   2         74.73         81.27         2.59 o
  -1   5   2        474.29        495.44         6.36 o
   0   5   2       1677.56       1647.96        19.30 o
   1   5   2        228.80        272.69         5.15 o
   2   5   2         99.70        102.28         4.01 o
   3   5   2        934.94        933.76        14.44 o
   4   5   2         31.07         30.73         3.45 o
   5   5   2          2.52          1.60         2.72 o
   6   5   2         11.74         18.54         5.56 o
  -7   6   2         22.11         17.33        11.91 o
  -6   6   2         36.97         29.47         6.36 o
  -5   6   2         46.68         44.37         5.42 o
  -4   6   2        381.00        378.51         9.82 o
  -3   6   2          4.33          3.93         1.29 o
  -2   6   2        266.07        231.00         4.59 o
  -1   6   2        904.44        928.10        10.12 o
   0   6   2         31.41         30.26         2.24 o
   1   6   2         10.31         16.32         1.51 o
   2   6   2        627.98        622.98        16.79 o
   3   6   2        318.46        309.87         5.78 o
   4   6   2        613.44        623.49        13.01 o
   5   6   2        137.04        135.24        12.19 o
   6   6   2          5.84          7.40         4.72 o
  -6   7   2        108.84        115.08        20.08 o
  -5   7   2          8.88         11.58         4.21 o
  -4   7   2        167.67        189.13         7.83 o
  -3   7   2          3.09         -0.10         1.27 o
  -2   7   2         38.79         41.80         2.57 o
  -1   7   2        363.19        372.01         5.63 o
   0   7   2        129.22        135.53         4.00 o
   1   7   2        669.51        713.01        10.12 o
   2   7   2       1421.76       1443.71        23.40 o
   3   7   2        119.10        124.60         6.78 o
   4   7   2         31.65         38.10         4.86 o
   5   7   2         16.25         17.74         5.15 o
   6   7   2          2.00         -2.19         4.38 o
  -6   8   2        127.94        113.58        12.60 o
  -5   8   2          0.01         -0.43         3.67 o
  -4   8   2         38.81         43.36         7.36 o
  -3   8   2        234.72        247.12         5.60 o
  -2   8   2        453.66        495.95         8.89 o
  -1   8   2          9.81         10.70         1.96 o
   0   8   2        128.17        137.38         4.34 o
   1   8   2       1957.39       2036.38        23.81 o
   2   8   2        490.56        517.94        13.89 o
   3   8   2        114.10        113.36         6.58 o
   4   8   2         77.49         73.35         7.93 o
   5   8   2          5.65          5.24         4.67 o
   6   8   2          8.64         11.01         5.34 o
  -6   9   2        201.14        210.55        22.31 o
  -5   9   2          0.55         -1.58         3.07 o
  -4   9   2        130.02        128.19        11.12 o
  -3   9   2        212.54        204.80         8.79 o
  -2   9   2          1.91          3.89         1.66 o
  -1   9   2        833.21        877.35        13.83 o
   0   9   2        239.90        199.78         7.18 o
   1   9   2        893.29        902.69        12.74 o
   2   9   2         54.29         62.72         4.92 o
   3   9   2        941.60        940.67        18.40 o
   4   9   2          1.13          3.22         3.67 o
   5   9   2         31.49         25.99         9.75 o
   6   9   2         83.22        100.39        12.77 o
  -6  10   2         12.84         25.13        10.40 o
  -5  10   2         82.88        104.03        10.97 o
  -4  10   2         18.31         19.15         4.60 o
  -3  10   2          1.43          0.23         4.39 o
  -2  10   2         77.10         64.38         3.16 o
  -1  10   2        277.67        253.83         7.03 o
   0  10   2         49.55         56.76         4.13 o
   1  10   2        708.03        703.14        10.99 o
   2  10   2        163.29        155.95         6.81 o
   3  10   2        282.76        264.43        12.11 o
   4  10   2          6.98          9.46         5.63 o
   5  10   2        230.38        227.88        23.18 o
   6  10   2          8.14          5.80         6.28 o
  -6  11   2        159.29        188.46        22.10 o
  -5  11   2        202.33        178.25        12.73 o
  -4  11   2          1.87          2.23         3.79 o
  -3  11   2       1277.54       1217.70        29.19 o
  -2  11   2        260.61        261.01         9.29 o
  -1  11   2          0.53         -0.48         1.88 o
   0  11   2       3351.85       3314.53        42.41 o
   1  11   2         81.13         82.03         3.89 o
   2  11   2          0.13          2.40         2.38 o
   3  11   2        834.40        806.69        43.00 o
   4  11   2         28.90         22.96         5.72 o
   5  11   2         91.65        108.74        16.90 o
  -6  12   2          4.84          4.98         9.10 o
  -5  12   2        149.80        147.02        11.76 o
  -4  12   2        291.50        277.30        13.17 o
  -3  12   2          0.05          0.56         3.10 o
  -2  12   2        120.49        114.15         5.35 o
  -1  12   2         53.02         47.83         4.23 o
   0  12   2        246.21        275.36         8.22 o
   1  12   2         76.20         78.02         5.95 o
   2  12   2       1571.27       1520.39        26.51 o
   3  12   2       1037.76        984.88        26.31 o
   4  12   2         12.84          0.00         5.85 o
   5  12   2          7.73          7.58         8.01 o
  -5  13   2        212.07        223.20        17.38 o
  -4  13   2          7.31         20.95         5.67 o
  -3  13   2        505.17        506.06        16.73 o
  -2  13   2        625.17        629.89        19.58 o
  -1  13   2          6.53          7.34         2.76 o
   0  13   2       1301.77       1338.07        21.98 o
   1  13   2        349.65        340.73        10.80 o
   2  13   2        371.43        380.21        11.42 o
   3  13   2        143.43        157.13        25.56 o
   4  13   2        381.86        424.79        27.29 o
   5  13   2         40.97         71.05        14.73 o
  -5  14   2         51.03         53.51         9.46 o
  -4  14   2         16.84         11.10         5.23 o
  -3  14   2        168.68        149.35        11.11 o
  -2  14   2        616.77        605.39        14.16 o
  -1  14   2        124.13        124.88         7.46 o
   0  14   2         74.38         72.57         5.47 o
   1  14   2         13.93         16.69         3.66 o
   2  14   2         31.35         31.26         5.98 o
   3  14   2         10.42         14.24         5.31 o
   4  14   2         42.29         23.83         9.31 o
   5  14   2          2.38          2.38         6.93 o
  -5  15   2         73.17         58.16        13.65 o
  -4  15   2        380.54        383.14        16.37 o
  -3  15   2          3.82          3.19         5.65 o
  -2  15   2        246.37        240.13        13.44 o
  -1  15   2        762.44        771.02        15.47 o
   0  15   2          4.07          0.84         2.36 o
   1  15   2       1691.12       1740.45        31.18 o
   2  15   2         34.31         23.24         5.71 o
   3  15   2          2.33         -0.83         3.67 o
   4  15   2        541.16        500.17        31.19 o
  -5  16   2        180.66        205.36        24.69 o
  -4  16   2          6.84          3.17         4.77 o
  -3  16   2          0.09         -1.72         4.00 o
  -2  16   2        267.86        263.53        17.44 o
  -1  16   2         23.81         20.65         3.86 o
   0  16   2        121.01        133.30        11.21 o
   1  16   2       1074.22       1108.55        23.58 o
   2  16   2        332.59        325.53        15.17 o
   3  16   2          7.06          2.38         7.80 o
   4  16   2         33.82         14.30         9.96 o
  -4  17   2         28.13         40.52         8.69 o
  -3  17   2          3.59         -3.06         8.84 o
  -2  17   2        106.06        118.99        10.36 o
  -1  17   2         48.37         56.51         6.07 o
   0  17   2          0.00         -1.18         3.02 o
   1  17   2        272.50        286.87        14.63 o
   2  17   2        123.15        129.53        16.68 o
   3  17   2          7.91          9.10         8.45 o
   4  17   2        228.34        220.52        25.34 o
  -4  18   2          0.31         -3.68         6.28 o
  -3  18   2         99.08         82.89        10.04 o
  -2  18   2          8.83         -0.40         7.91 o
  -1  18   2          3.16          3.29         4.81 o
   0  18   2        131.03        119.33        10.22 o
   1  18   2         69.61         55.37         8.50 o
   2  18   2          0.02          2.62         4.66 o
   3  18   2         30.08         30.33        11.05 o
  -3  19   2         11.39         14.51         6.66 o
  -2  19   2          0.65          2.98         5.05 o
  -1  19   2         11.45          8.00         4.88 o
   0  19   2        261.77        267.49        14.18 o
   1  19   2         36.84         42.54        12.13 o
   2  19   2          5.46          0.86         4.53 o
   3  19   2          2.46          6.07         7.58 o
  -3  20   2         86.41         77.33        16.25 o
  -2  20   2         33.82         47.90        10.29 o
  -1  20   2         20.41         14.85         6.33 o
   0  20   2         20.30         27.12         6.61 o
   1  20   2         32.70         41.91         8.56 o
   2  20   2         11.09         14.30         8.66 o
  -2  21   2         66.07         61.11        10.23 o
  -1  21   2         22.45         23.78         7.16 o
   0  21   2         37.72         61.87         9.28 o
   1  21   2         27.74         38.58        17.00 o
  -7   1   3         17.22         16.36         8.73 o
  -6   1   3         67.64         76.99         8.04 o
  -5   1   3         91.32         89.49         5.41 o
  -4   1   3        534.65        516.79         8.31 o
  -3   1   3        579.14        594.39         8.60 o
  -2   1   3        427.18        423.15         6.16 o
  -1   1   3         86.23         79.84         2.28 o
   0   1   3       1248.99       1225.15        12.94 o
   1   1   3        299.91        292.09         7.14 o
   2   1   3          0.17         -0.76         1.40 o
   3   1   3         27.65         24.21         3.00 o
   4   1   3         49.69         47.66         4.35 o
   5   1   3         21.35         24.15         4.09 o
   6   1   3         27.24         30.48         5.91 o
  -7   2   3         89.47        117.26        12.92 o
  -6   2   3          0.87          2.89         4.32 o
  -5   2   3          6.73          6.19         2.51 o
  -4   2   3        586.48        575.75         7.97 o
  -3   2   3         53.52         58.50         2.42 o
  -2   2   3         50.12         51.11         1.42 o
  -1   2   3       2724.55       2658.27        21.77 o
   0   2   3         89.40         86.56         2.42 o
   1   2   3        556.72        559.28         8.23 o
   2   2   3        899.98        884.74        20.23 o
   3   2   3         42.14         38.46         3.61 o
   4   2   3         69.69         70.23         5.34 o
   5   2   3        109.54        114.39         7.63 o
   6   2   3          1.20          4.01         4.40 o
  -7   3   3          9.52         -0.44        11.16 o
  -6   3   3        706.25        692.82        24.13 o
  -5   3   3        629.21        626.20        13.73 o
  -4   3   3         39.91         38.52         3.80 o
  -3   3   3       1699.94       1645.57        18.15 o
  -2   3   3        576.37        557.10         7.30 o
  -1   3   3       1054.39       1132.54        13.89 o
   0   3   3       2222.31       2187.74        19.70 o
   1   3   3        192.66        201.70         4.28 o
   2   3   3        852.79        848.60        12.03 o
   3   3   3        943.03        927.95        15.02 o
   4   3   3         80.74         86.15         5.67 o
   5   3   3          1.68          5.24         2.95 o
   6   3   3         55.82         69.96         6.93 o
  -7   4   3         14.67         16.97         9.31 o
  -6   4   3        302.22        329.99        18.56 o
  -5   4   3        133.12        131.44         7.30 o
  -4   4   3        831.35        823.96        15.29 o
  -3   4   3          3.72          1.30         1.63 o
  -2   4   3       2446.43       2461.17        23.56 o
  -1   4   3       1080.37       1059.73         9.45 o
   0   4   3         86.29         87.02         2.65 o
   1   4   3         96.74         98.49         3.50 o
   2   4   3       1702.64       1711.40        21.54 o
   3   4   3        131.20        122.50         4.85 o
   4   4   3        287.85        283.69         8.49 o
   5   4   3         43.88         47.17         5.62 o
   6   4   3          0.00         -3.40         6.35 o
  -7   5   3         67.64         60.54        12.63 o
  -6   5   3          6.81          6.62         5.03 o
  -5   5   3        100.35         97.57         6.49 o
  -4   5   3        192.75        181.20         7.33 o
  -3   5   3       1530.76       1625.47        23.46 o
  -2   5   3          1.90          0.08         0.76 o
  -1   5   3        116.38        113.77         2.72 o
   0   5   3       2942.54       3076.62        29.15 o
   1   5   3        113.30        152.55         4.13 o
   2   5   3        103.77        100.69         4.22 o
   3   5   3        128.71        127.51         4.92 o
   4   5   3          7.22          9.91         3.03 o
   5   5   3        111.56        116.05         9.72 o
   6   5   3         65.52         80.97         9.32 o
  -6   6   3        280.28        268.54        16.35 o
  -5   6   3        482.66        494.24        14.34 o
  -4   6   3         27.89         21.51         3.36 o
  -3   6   3       1431.10       1470.95        21.72 o
  -2   6   3        477.13        440.46         5.07 o
  -1   6   3        104.46        100.41         3.19 o
   0   6   3       4143.46       4230.55        41.24 o
   1   6   3        205.15        169.74         4.63 o
   2   6   3        514.69        524.80         7.90 o
   3   6   3        394.21        402.52         7.63 o
   4   6   3        272.52        258.92         9.06 o
   5   6   3          4.49          6.89         3.52 o
   6   6   3        148.21        152.89        12.13 o
  -6   7   3         92.57         93.35        10.03 o
  -5   7   3        138.88        133.76         8.95 o
  -4   7   3         83.27         86.34         5.88 o
  -3   7   3          0.01         -0.77         1.74 o
  -2   7   3       1754.53       1697.30        15.69 o
  -1   7   3         85.86         94.62         3.99 o
   0   7   3        403.50        471.77         7.72 o
   1   7   3       4256.63       4331.97        42.77 o
   2   7   3        472.34        483.91         7.51 o
   3   7   3        437.24        424.15        11.00 o
   4   7   3          2.42         -2.46         2.46 o
   5   7   3         21.19         24.04         4.75 o
   6   7   3         16.53         14.00         5.34 o
  -6   8   3         46.72         66.29        12.35 o
  -5   8   3        405.32        401.14        14.95 o
  -4   8   3        224.14        215.25        10.17 o
  -3   8   3       1577.11       1572.34        23.38 o
  -2   8   3       1292.38       1321.32        13.51 o
  -1   8   3          0.93          3.87         4.37 o
   0   8   3       1643.42       1619.12        20.40 o
   1   8   3        461.15        443.87         8.07 o
   2   8   3         94.90         91.74         6.08 o
   3   8   3       2390.60       2300.56        32.39 o
   4   8   3          0.06         -1.27         3.38 o
   5   8   3          0.99          1.51         3.56 o
   6   8   3         67.86         66.54         9.17 o
  -6   9   3          0.02         -0.38         4.25 o
  -5   9   3         80.61         82.79        10.92 o
  -4   9   3        304.31        281.77        12.41 o
  -3   9   3         95.00        108.37         6.73 o
  -2   9   3        777.56        782.45         9.12 o
  -1   9   3       1184.81       1239.73        15.78 o
   0   9   3        420.49        448.05         8.79 o
   1   9   3        727.32        737.29        11.50 o
   2   9   3         69.60         74.60         5.63 o
   3   9   3        146.33        178.17        13.96 o
   4   9   3        354.08        391.36        13.83 o
   5   9   3        118.26        112.67        19.93 o
   6   9   3         49.28         61.33        10.76 o
  -6  10   3        122.94        140.09        14.07 o
  -5  10   3         20.64         22.00         8.55 o
  -4  10   3        118.38        122.38         9.63 o
  -3  10   3        184.02        171.74         7.97 o
  -2  10   3         53.70         48.74         3.62 o
  -1  10   3        771.22        842.06        12.50 o
   0  10   3         17.35         10.33         2.57 o
   1  10   3        174.15        170.22         6.65 o
   2  10   3          0.17          0.76         2.51 o
   3  10   3        635.03        628.52        17.44 o
   4  10   3         26.90         39.55         5.82 o
   5  10   3         21.02         25.76         7.65 o
  -6  11   3          0.18         -5.76         7.37 o
  -5  11   3         45.90         39.42         7.04 o
  -4  11   3          1.64         -1.95         3.31 o
  -3  11   3         45.63         45.80         6.21 o
  -2  11   3         26.74         33.44         3.54 o
  -1  11   3         24.82         40.30         5.73 o
   0  11   3        103.26        108.17         6.72 o
   1  11   3        118.37        115.69         7.53 o
   2  11   3       3704.59       3671.07        53.09 o
   3  11   3        147.85        134.42        10.85 o
   4  11   3          7.42          9.04         5.88 o
   5  11   3          2.32          5.20         5.67 o
  -6  12   3         24.02         34.85         8.41 o
  -5  12   3         26.10         16.51         8.13 o
  -4  12   3        269.38        286.93        24.53 o
  -3  12   3          0.90          8.24         3.87 o
  -2  12   3         62.89         63.67         4.39 o
  -1  12   3        975.30        984.15        14.72 o
   0  12   3          8.67         20.06         3.16 o
   1  12   3         36.57         40.03         4.73 o
   2  12   3        236.64        250.88         9.42 o
   3  12   3          8.90         33.51         8.77 o
   4  12   3         29.20         26.95         6.44 o
   5  12   3          0.64          2.83         4.93 o
  -5  13   3         50.33         42.66         8.69 o
  -4  13   3          0.16         -3.39         3.39 o
  -3  13   3         35.61         38.53         6.01 o
  -2  13   3        132.13        125.38         7.65 o
  -1  13   3         62.29         64.55         4.43 o
   0  13   3         30.77         28.02         3.80 o
   1  13   3         67.71         78.49         6.51 o
   2  13   3         71.40         58.13         7.59 o
   3  13   3        206.14        208.41        14.12 o
   4  13   3        134.90        142.54        18.85 o
   5  13   3        201.40        244.62        19.55 o
  -5  14   3          4.37          6.87         6.23 o
  -4  14   3         19.13         18.01         5.39 o
  -3  14   3         32.86         37.14         6.16 o
  -2  14   3          0.68         -2.55         2.66 o
  -1  14   3         25.87         26.46         5.57 o
   0  14   3         35.05         28.87         4.04 o
   1  14   3        769.50        750.55        21.04 o
   2  14   3        224.17        274.39        18.95 o
   3  14   3          5.31          1.54         4.28 o
   4  14   3         60.45         50.91        12.35 o
   5  14   3          6.25          1.95         7.37 o
  -5  15   3         55.14         63.04        14.95 o
  -4  15   3        118.60        122.29        11.09 o
  -3  15   3          1.98          3.19         3.81 o
  -2  15   3         90.30         80.76         8.17 o
  -1  15   3         69.11         77.26         6.10 o
   0  15   3         19.60         20.84         4.08 o
   1  15   3         23.01         24.33         4.25 o
   2  15   3         25.98         21.98         5.61 o
   3  15   3        230.04        216.87        15.11 o
   4  15   3        169.53        159.87        21.45 o
  -4  16   3          7.53          9.63         6.43 o
  -3  16   3         97.75         91.86         9.48 o
  -2  16   3          0.06          2.75         3.62 o
  -1  16   3        161.04        173.29         9.13 o
   0  16   3          0.85         -0.78         2.78 o
   1  16   3         49.92         42.84         5.58 o
   2  16   3         10.75          2.06         4.00 o
   3  16   3        290.88        239.35        16.09 o
   4  16   3          4.25          8.23         8.23 o
  -4  17   3         25.20         24.28        14.73 o
  -3  17   3         10.88         25.09         6.70 o
  -2  17   3         39.35         44.01         6.96 o
  -1  17   3         77.76         72.64         7.57 o
   0  17   3         39.33         37.13         5.35 o
   1  17   3          6.93          3.15         8.77 o
   2  17   3         51.32         73.86         9.92 o
   3  17   3        140.50        114.78        12.05 o
   4  17   3         82.04         76.68        16.03 o
  -4  18   3         91.74         66.50        15.38 o
  -3  18   3         86.37         72.45         8.98 o
  -2  18   3         21.21         19.54         5.64 o
  -1  18   3        368.87        372.75        38.02 o
   0  18   3        185.35        168.87        10.75 o
   1  18   3          4.48         -0.34         4.25 o
   2  18   3        374.88        384.75        17.99 o
   3  18   3          2.75          9.10         9.10 o
  -3  19   3        121.18        127.49        14.09 o
  -2  19   3          2.76          7.42         6.05 o
  -1  19   3         73.01         50.74         8.71 o
   0  19   3         71.51         79.41         9.27 o
   1  19   3          6.90          8.99         5.31 o
   2  19   3         68.21         63.68         9.46 o
   3  19   3         43.30         50.91        13.43 o
  -2  20   3         57.00         65.41        10.23 o
  -1  20   3         81.85         91.60        11.34 o
   0  20   3         85.45         96.31        11.15 o
   1  20   3         20.53         13.69         6.08 o
   2  20   3        174.21        169.08        26.21 o
  -1  21   3        145.24        154.81        15.06 o
   0  21   3          3.49          3.03         7.15 o
   1  21   3         28.96         46.16        13.43 o
  -7   0   4         33.27          6.50        11.48 o
  -6   0   4         21.77         31.07         8.17 o
  -5   0   4       3529.16       3541.05        58.87 o
  -4   0   4        624.25        609.41        15.10 o
  -3   0   4       3210.46       3251.30        46.71 o
  -2   0   4        231.78        327.82         8.08 o
  -1   0   4       2974.39       3025.37        42.57 o
   0   0   4       6244.25       6194.13        83.01 o
   1   0   4         36.46         27.67         6.83 o
   2   0   4        127.74        113.54         8.41 o
   3   0   4       1473.21       1641.19       125.75 o
   4   0   4        184.07        156.52        12.25 o
   5   0   4        828.54        837.37        55.35 o
   6   0   4          0.90         11.04         6.26 o
  -7   1   4         40.38         34.45        11.03 o
  -6   1   4         46.51         52.60         7.10 o
  -5   1   4        515.98        528.73        14.76 o
  -4   1   4        838.32        835.39        12.34 o
  -3   1   4        644.50        643.23         9.25 o
  -2   1   4       3235.14       3419.07        33.78 o
  -1   1   4       3601.88       3820.27        37.15 o
   0   1   4        297.90        284.15         5.78 o
   1   1   4       1930.10       2043.24        34.07 o
   2   1   4       2495.62       2568.73        28.29 o
   3   1   4         13.62          9.21         2.83 o
   4   1   4         97.31         99.09         6.26 o
   5   1   4        148.38        145.35        13.53 o
   6   1   4         19.37         29.35         6.36 o
  -7   2   4          1.11          1.83         7.12 o
  -6   2   4          4.94          7.75         4.29 o
  -5   2   4        107.37        112.09         8.10 o
  -4   2   4        637.70        602.02        10.67 o
  -3   2   4        826.17        803.23        10.64 o
  -2   2   4       2003.14       2054.05        21.64 o
  -1   2   4       1328.20       1328.60        15.20 o
   0   2   4        764.62        694.03         9.85 o
   1   2   4       3832.14       4131.59        39.18 o
   2   2   4        334.71        308.25         9.83 o
   3   2   4        394.61        372.57        16.24 o
   4   2   4          1.68          2.26         2.89 o
   5   2   4        169.07        153.59         8.33 o
   6   2   4         19.11         17.13         5.52 o
  -7   3   4         72.67         82.94        14.32 o
  -6   3   4        127.31        106.73         8.77 o
  -5   3   4         87.90         83.33         5.91 o
  -4   3   4        251.59        230.47         6.44 o
  -3   3   4          2.49          0.15         1.37 o
  -2   3   4        187.04        187.44         3.31 o
  -1   3   4        261.80        283.69         5.37 o
   0   3   4        171.65        165.54         3.97 o
   1   3   4       1047.79       1141.76        17.70 o
   2   3   4        154.72        149.11         5.63 o
   3   3   4        146.49        149.95         6.35 o
   4   3   4        291.90        283.97         9.20 o
   5   3   4        106.46        104.54         7.05 o
   6   3   4         11.58         14.69         5.43 o
  -7   4   4         10.01         10.55         8.28 o
  -6   4   4        111.61        107.75        13.35 o
  -5   4   4         15.59         14.67         3.24 o
  -4   4   4       2022.28       2066.69        25.17 o
  -3   4   4       1583.35       1604.84        19.67 o
  -2   4   4        690.29        702.89        10.38 o
  -1   4   4       1601.12       1579.94        20.24 o
   0   4   4         17.28         24.08         1.74 o
   1   4   4        498.22        488.50         7.79 o
   2   4   4        475.05        479.33         8.84 o
   3   4   4         97.16         88.30         5.83 o
   4   4   4       1588.06       1539.48        50.02 o
   5   4   4         11.31         15.03         3.57 o
   6   4   4          4.04          9.43         4.57 o
  -7   5   4          9.91         21.50         8.38 o
  -6   5   4         13.96         19.50         5.92 o
  -5   5   4        214.38        230.58         9.52 o
  -4   5   4        161.06        158.22         7.72 o
  -3   5   4         34.27         46.83         3.17 o
  -2   5   4       1878.80       1929.39        25.85 o
  -1   5   4        511.05        494.37         6.65 o
   0   5   4        460.64        520.71         7.09 o
   1   5   4       1609.39       1623.28        19.17 o
   2   5   4        584.48        570.55         9.82 o
   3   5   4          0.07         -3.06         3.06 o
   4   5   4        247.34        235.89        11.37 o
   5   5   4         99.49        103.66         8.21 o
   6   5   4          2.46          8.01         4.94 o
  -6   6   4         81.87         89.22         9.97 o
  -5   6   4          0.15         -1.35         3.13 o
  -4   6   4        191.46        195.59         8.32 o
  -3   6   4         45.28         50.55         4.05 o
  -2   6   4        148.42        142.40         3.55 o
  -1   6   4        180.11        162.04         5.21 o
   0   6   4         54.83         96.35         6.61 o
   1   6   4         59.90         55.19         3.57 o
   2   6   4        364.28        366.09         8.14 o
   3   6   4        728.53        717.46        15.07 o
   4   6   4         85.02         82.10         5.88 o
   5   6   4          1.37          8.03         4.04 o
   6   6   4          2.18          6.42         7.13 o
  -6   7   4          8.01          7.26         5.28 o
  -5   7   4        112.05        121.19         8.70 o
  -4   7   4         12.39         13.31         3.02 o
  -3   7   4         31.94         30.63         3.60 o
  -2   7   4        264.52        257.14         4.47 o
  -1   7   4        901.02        931.16        11.63 o
   0   7   4        125.83        146.35         4.62 o
   1   7   4         85.41         93.57         4.13 o
   2   7   4         14.68         16.98         2.51 o
   3   7   4        907.47        907.96        17.50 o
   4   7   4        149.11        161.21        14.17 o
   5   7   4         50.67         61.81         6.58 o
   6   7   4          3.06         17.87         6.11 o
  -6   8   4          0.72         -1.55         3.64 o
  -5   8   4          7.08          6.79         3.55 o
  -4   8   4        129.33        142.00         7.29 o
  -3   8   4          2.44          4.03         2.40 o
  -2   8   4        243.83        246.56         4.30 o
  -1   8   4        729.49        734.45        11.00 o
   0   8   4          8.11          7.69         1.97 o
   1   8   4        403.69        394.68         7.61 o
   2   8   4        251.52        244.08         6.59 o
   3   8   4        324.30        311.30         9.79 o
   4   8   4         38.96         38.19         5.62 o
   5   8   4          0.25          0.42         3.71 o
  -6   9   4         83.40         96.27        11.18 o
  -5   9   4         40.20         46.86         6.89 o
  -4   9   4         10.26         16.30         3.98 o
  -3   9   4         42.22         37.33         5.00 o
  -2   9   4        127.08        120.63         4.15 o
  -1   9   4         42.22         38.40         3.00 o
   0   9   4         75.07         64.73         4.36 o
   1   9   4         68.42         58.46         3.53 o
   2   9   4          2.19          4.25         2.62 o
   3   9   4          9.18          7.72         3.02 o
   4   9   4         38.94         36.45         5.91 o
   5   9   4          3.71          0.56         4.35 o
  -6  10   4          0.05          1.00         4.59 o
  -5  10   4        143.58        155.47        16.51 o
  -4  10   4        749.74        710.35        24.67 o
  -3  10   4        151.12        155.44         9.22 o
  -2  10   4        708.31        676.93        10.21 o
  -1  10   4        703.38        678.65        11.33 o
   0  10   4        117.38        135.62         5.68 o
   1  10   4        255.27        253.44         9.38 o
   2  10   4       1072.47       1055.89        19.09 o
   3  10   4          0.23         -2.42         2.53 o
   4  10   4        357.72        353.31        15.42 o
   5  10   4         88.92         92.81        10.49 o
  -6  11   4          7.73          9.43         6.29 o
  -5  11   4         53.59         65.99        12.32 o
  -4  11   4         26.59         23.88         5.21 o
  -3  11   4          4.88          4.20         2.90 o
  -2  11   4        189.18        194.56         9.10 o
  -1  11   4         67.40         64.87         4.12 o
   0  11   4          1.14         -0.97         3.00 o
   1  11   4        315.43        331.75         8.35 o
   2  11   4         23.26         24.25         4.04 o
   3  11   4          0.20         -3.08         3.16 o
   4  11   4         84.86         80.46         9.62 o
   5  11   4          2.25         15.31         7.03 o
  -6  12   4          5.13          2.82         8.66 o
  -5  12   4        140.30        159.01        14.53 o
  -4  12   4        414.88        422.41        16.15 o
  -3  12   4          8.94          2.75         3.38 o
  -2  12   4        735.79        746.63        16.86 o
  -1  12   4        513.73        511.04        16.81 o
   0  12   4        459.12        442.72         9.72 o
   1  12   4        532.09        520.51        13.51 o
   2  12   4        332.94        324.17        10.02 o
   3  12   4         15.37          8.85         6.48 o
   4  12   4         96.42        108.60         9.46 o
   5  12   4        152.03        173.73        22.53 o
  -5  13   4          0.01          1.38         4.89 o
  -4  13   4          5.05         -0.65         4.29 o
  -3  13   4         53.78         47.45         6.67 o
  -2  13   4         52.04         54.38         5.65 o
  -1  13   4          6.45          7.59         4.47 o
   0  13   4          0.30         -1.06         2.62 o
   1  13   4         15.01         15.47         3.46 o
   2  13   4         25.45         28.24         4.04 o
   3  13   4         19.42         15.97         5.84 o
   4  13   4         14.91         13.72         4.93 o
   5  13   4         41.51         35.96        12.78 o
  -5  14   4        160.85        141.50        25.34 o
  -4  14   4         44.98         45.46         7.03 o
  -3  14   4        269.10        280.24        14.54 o
  -2  14   4         92.06        106.87        10.89 o
  -1  14   4         77.24         81.22        10.18 o
   0  14   4        543.95        540.94        12.41 o
   1  14   4        209.17        207.19         8.88 o
   2  14   4          8.90          9.83         3.59 o
   3  14   4        487.35        507.48        17.15 o
   4  14   4        123.31        119.86        10.09 o
  -5  15   4         14.42         -2.38         7.80 o
  -4  15   4        129.45        127.48        11.51 o
  -3  15   4         18.55         22.47         5.47 o
  -2  15   4         25.36         29.84         5.65 o
  -1  15   4          5.55         10.39         6.11 o
   0  15   4         45.40         37.72         4.50 o
   1  15   4          5.00          5.50         3.05 o
   2  15   4        376.86        369.26        15.28 o
   3  15   4        104.32         95.07         9.10 o
   4  15   4         10.16         11.90         5.62 o
  -4  16   4          0.01         -0.60         5.26 o
  -3  16   4        565.43        545.87        22.77 o
  -2  16   4          2.85         11.61         5.48 o
  -1  16   4         15.97         15.25         4.34 o
   0  16   4        568.89        591.03        16.17 o
   1  16   4        121.50        117.44         7.87 o
   2  16   4          5.77          1.90         6.88 o
   3  16   4         33.28         53.08         7.44 o
   4  16   4         61.11         51.99        13.43 o
  -4  17   4         59.64         53.08         9.95 o
  -3  17   4         92.57         96.19         9.89 o
  -2  17   4         27.50         33.47         6.36 o
  -1  17   4        124.57        140.86        13.00 o
   0  17   4         41.18         46.63         6.16 o
   1  17   4          4.19          6.58         4.46 o
   2  17   4         14.35         11.13         4.65 o
   3  17   4          2.33         -0.46         7.65 o
  -3  18   4         20.31         16.38         5.68 o
  -2  18   4          2.07          2.87         4.30 o
  -1  18   4         17.18         36.56         7.88 o
   0  18   4         59.26         53.25         6.39 o
   1  18   4         34.40         44.56         8.41 o
   2  18   4         12.84          3.20         4.18 o
   3  18   4         14.77          8.46         5.41 o
  -3  19   4          5.60          6.58         5.92 o
  -2  19   4          1.38          8.75         5.92 o
  -1  19   4          5.88         18.11         6.82 o
   0  19   4          0.07          2.23         3.98 o
   1  19   4         20.10         24.69         5.75 o
   2  19   4          9.99          9.86         4.54 o
  -2  20   4          0.05         -0.65         5.57 o
  -1  20   4          7.95          5.85         5.97 o
   0  20   4         57.49         65.20        14.51 o
   1  20   4         41.33         38.15         7.88 o
  -1  21   4         17.07          8.43         6.10 o
   0  21   4          0.25         -1.52         6.28 o
  -7   1   5          3.83         -3.23         6.49 o
  -6   1   5        114.06        120.38        10.60 o
  -5   1   5         47.87         51.13         5.78 o
  -4   1   5         96.02         97.91         5.18 o
  -3   1   5          3.06          0.16         1.23 o
  -2   1   5       1400.53       1459.31        17.03 o
  -1   1   5        114.05        118.39         3.94 o
   0   1   5        190.44        177.62         4.90 o
   1   1   5        216.29        243.68         6.43 o
   2   1   5         18.49         16.13         3.81 o
   3   1   5        256.32        281.90         8.80 o
   4   1   5        321.97        328.66        10.20 o
   5   1   5        589.69        613.85        16.61 o
   6   1   5         57.44         60.32         8.39 o
  -7   2   5         21.25         25.92        10.18 o
  -6   2   5          0.20          3.96         3.86 o
  -5   2   5         19.75         26.36         4.41 o
  -4   2   5        168.29        168.62         5.95 o
  -3   2   5        127.65        115.68         3.71 o
  -2   2   5        235.39        199.19         4.67 o
  -1   2   5        623.15        698.61        10.13 o
   0   2   5         71.93         67.58         3.64 o
   1   2   5          0.58          0.68         1.73 o
   2   2   5        629.89        685.70        11.12 o
   3   2   5        512.47        511.65        13.42 o
   4   2   5        648.13        691.18        15.03 o
   5   2   5         69.06         67.98         6.73 o
   6   2   5         18.13         14.95         5.84 o
  -7   3   5         25.38         25.85         9.64 o
  -6   3   5        238.28        258.88        28.81 o
  -5   3   5        250.79        245.42        10.82 o
  -4   3   5          5.84          3.34         1.98 o
  -3   3   5        468.03        447.84         9.19 o
  -2   3   5       2391.40       2415.47        25.70 o
  -1   3   5       2878.67       3109.23        32.13 o
   0   3   5       3788.77       3867.92        39.44 o
   1   3   5        699.30        665.43        10.15 o
   2   3   5        619.19        632.94        11.08 o
   3   3   5        222.33        203.89        12.03 o
   4   3   5        502.20        486.52        12.28 o
   5   3   5         35.32         36.47         5.57 o
   6   3   5        264.15        253.94        15.48 o
  -6   4   5          1.49          8.38         6.91 o
  -5   4   5         18.70         17.81         3.42 o
  -4   4   5       1217.45       1156.74        19.73 o
  -3   4   5        119.71        116.58         4.79 o
  -2   4   5       1243.90       1312.05        16.11 o
  -1   4   5         30.46         46.70         2.99 o
   0   4   5         20.39         24.14         2.29 o
   1   4   5        795.44        768.96        11.19 o
   2   4   5        104.60        118.71         5.50 o
   3   4   5         88.76         76.82         5.07 o
   4   4   5         14.67         13.98         3.40 o
   5   4   5          0.51          1.96         3.15 o
   6   4   5         57.87         39.82         7.14 o
  -6   5   5        174.77        182.59        13.82 o
  -5   5   5        255.55        255.05         9.82 o
  -4   5   5        282.54        273.14         9.03 o
  -3   5   5       1305.96       1276.16        17.27 o
  -2   5   5        760.00        750.34         9.90 o
  -1   5   5        419.58        406.53         7.80 o
   0   5   5       1404.13       1436.36        15.14 o
   1   5   5        595.67        551.79         9.21 o
   2   5   5        241.87        230.82         6.84 o
   3   5   5       1073.41       1064.48        22.33 o
   4   5   5         75.26         71.98         5.94 o
   5   5   5          0.45         -1.39         3.54 o
   6   5   5          3.87          7.75         5.11 o
  -6   6   5         42.85         36.74         6.85 o
  -5   6   5         15.67         10.37         3.17 o
  -4   6   5          5.19          3.70         3.38 o
  -3   6   5        901.14        904.93        13.60 o
  -2   6   5          3.28          2.07         1.27 o
  -1   6   5         63.98         62.91         3.21 o
   0   6   5       1606.76       1586.16        16.41 o
   1   6   5        145.85        166.27         5.33 o
   2   6   5         74.88         71.80         4.32 o
   3   6   5        626.11        613.96        13.12 o
   4   6   5         31.77         29.58         4.39 o
   5   6   5         92.31         85.97         9.12 o
  -6   7   5        124.51        124.46        14.00 o
  -5   7   5         35.79         44.72         5.74 o
  -4   7   5        518.58        495.64        14.84 o
  -3   7   5        818.39        825.86        17.17 o
  -2   7   5         53.98         58.51         2.95 o
  -1   7   5       2288.12       2261.41        21.64 o
   0   7   5          3.62          5.17         1.77 o
   1   7   5        176.11        165.78         5.95 o
   2   7   5        720.33        717.52        12.09 o
   3   7   5         42.15         51.66         4.83 o
   4   7   5        181.46        200.79        13.47 o
   5   7   5        144.97        156.53        10.27 o
  -6   8   5         95.10         85.10        12.28 o
  -5   8   5         25.30         26.72         5.04 o
  -4   8   5         29.08         33.93         4.30 o
  -3   8   5       2928.67       2906.69        38.21 o
  -2   8   5        653.44        657.68        14.52 o
  -1   8   5        220.21        224.69         5.32 o
   0   8   5        461.02        425.26        12.04 o
   1   8   5         18.04         21.02         2.90 o
   2   8   5        229.84        222.27         8.91 o
   3   8   5        342.76        351.53        10.87 o
   4   8   5        135.46        117.89         7.33 o
   5   8   5         29.06         21.58         5.16 o
  -6   9   5        102.49        121.52        18.85 o
  -5   9   5         17.39         14.61         4.69 o
  -4   9   5        388.11        387.18        11.29 o
  -3   9   5         90.71         91.75         6.55 o
  -2   9   5        472.86        460.53         8.55 o
  -1   9   5       1850.15       1828.69        22.16 o
   0   9   5          5.63          3.14         2.18 o
   1   9   5        239.37        233.95         7.34 o
   2   9   5        691.80        678.01        27.58 o
   3   9   5        121.23        102.86         6.97 o
   4   9   5          6.29          9.38         3.96 o
   5   9   5         16.02         25.36         7.63 o
  -6  10   5         65.34         69.14        10.20 o
  -5  10   5         53.03         61.52         7.96 o
  -4  10   5          5.68          4.97         5.10 o
  -3  10   5        199.74        217.65         9.93 o
  -2  10   5          1.56         -2.57         2.57 o
  -1  10   5          2.99          1.94         2.16 o
   0  10   5         43.37         39.39         3.76 o
   1  10   5        117.39        125.41         6.13 o
   2  10   5         60.20         59.82         5.47 o
   3  10   5         65.07         71.79         6.13 o
   4  10   5         32.72         28.89         5.24 o
   5  10   5          9.72          6.59         4.02 o
  -6  11   5          4.95          4.66         8.45 o
  -5  11   5        160.65        167.42        14.65 o
  -4  11   5          7.33         11.36         4.46 o
  -3  11   5         93.44         98.16         7.47 o
  -2  11   5        472.48        440.71        12.83 o
  -1  11   5         19.41         16.99         4.45 o
   0  11   5         13.31         10.91         7.56 o
   1  11   5         43.86         41.75         6.77 o
   2  11   5          1.01         -0.05         2.50 o
   3  11   5        102.75        106.64         7.40 o
   4  11   5          2.22         -0.06         3.95 o
   5  11   5          4.20         13.09         6.50 o
  -5  12   5          1.57          9.40         5.57 o
  -4  12   5          0.80          1.45         3.57 o
  -3  12   5        139.78        137.20        10.45 o
  -2  12   5        644.06        639.62        15.92 o
  -1  12   5         70.47         77.06         4.88 o
   0  12   5         62.52         64.63         4.69 o
   1  12   5        386.29        364.07        12.23 o
   2  12   5          4.10          2.73         2.92 o
   3  12   5         23.73         15.53         4.67 o
   4  12   5         75.30         75.23         8.59 o
  -5  13   5         76.38         87.31        17.98 o
  -4  13   5        183.16        189.76        13.20 o
  -3  13   5         10.80         18.35         5.20 o
  -2  13   5        339.66        332.18        11.42 o
  -1  13   5        197.06        189.30         6.81 o
   0  13   5        170.98        169.85         9.01 o
   1  13   5         12.10         12.02         3.30 o
   2  13   5          0.28         -1.04         3.63 o
   3  13   5         13.10         16.35         5.23 o
   4  13   5          0.06         -2.28         3.72 o
  -5  14   5         17.41         12.47         7.15 o
  -4  14   5         20.23         16.05         5.48 o
  -3  14   5         67.10         65.18         9.49 o
  -2  14   5         37.08         28.63         4.94 o
  -1  14   5        109.03        107.46         8.19 o
   0  14   5        149.65        166.81         8.23 o
   1  14   5        149.91        147.25         8.40 o
   2  14   5         22.06         20.04         4.75 o
   3  14   5         21.19         17.36         5.33 o
   4  14   5         20.97         23.54         8.66 o
  -5  15   5          1.45         13.43         8.88 o
  -4  15   5         43.65         64.94        10.39 o
  -3  15   5         30.66         27.91         6.22 o
  -2  15   5         52.07         60.51         7.39 o
  -1  15   5         67.07         82.73         7.32 o
   0  15   5         35.73         41.66         6.72 o
   1  15   5         28.21         34.82         4.63 o
   2  15   5         93.92         87.65         8.63 o
   3  15   5         46.23         46.77         7.12 o
   4  15   5          0.49         -4.82         4.82 o
  -4  16   5         40.11         52.00        17.76 o
  -3  16   5         43.47         38.39         6.78 o
  -2  16   5          0.24         -1.62         3.90 o
  -1  16   5          6.05         15.70        11.00 o
   0  16   5          0.24         -2.48         2.48 o
   1  16   5         81.45         88.49         7.15 o
   2  16   5          3.61          3.23         4.60 o
   3  16   5          4.86          4.27         4.38 o
  -4  17   5         25.57         40.51        12.56 o
  -3  17   5         34.54         36.08        10.69 o
  -2  17   5        113.59        134.49        11.33 o
  -1  17   5          1.47          9.85        10.29 o
   0  17   5        159.20        174.10        10.56 o
   1  17   5         81.55         95.23         7.52 o
   2  17   5         18.81         30.93         6.70 o
   3  17   5          2.24          6.36         5.79 o
  -3  18   5          9.26          7.76         6.17 o
  -2  18   5        216.43        253.54        18.99 o
  -1  18   5          4.94          6.83         4.97 o
   0  18   5          1.86          1.92        10.13 o
   1  18   5         85.92         86.60        14.38 o
   2  18   5          1.22          1.33         3.99 o
  -2  19   5        141.67        157.24        15.08 o
  -1  19   5         27.87         33.74        14.51 o
   0  19   5         26.04         44.51         8.54 o
   1  19   5        110.67        102.61        14.41 o
   2  19   5         16.42         14.74         7.91 o
  -1  20   5          7.54          2.58         5.77 o
   0  20   5          2.36          1.30         8.45 o
   1  20   5         91.57         79.10        11.32 o
  -6   0   6         18.47         15.86         7.43 o
  -5   0   6        150.38        172.79        14.12 o
  -4   0   6         45.86         53.30         7.25 o
  -3   0   6         15.66         29.71         3.65 o
  -2   0   6       1695.68       1658.79        27.90 o
  -1   0   6        178.61        177.75         7.23 o
   0   0   6          0.52          3.85         2.64 o
   1   0   6       1890.56       1857.36        32.54 o
   2   0   6          8.58          7.18         4.77 o
   3   0   6          0.93          3.21         3.84 o
   4   0   6         94.31        111.15         9.92 o
   5   0   6         33.46         32.48         7.93 o
  -6   1   6         17.77         26.44         5.95 o
  -5   1   6        411.59        429.26        16.57 o
  -4   1   6       1091.58       1067.56        20.31 o
  -3   1   6          1.53         -1.42         1.42 o
  -2   1   6        673.70        653.52        10.18 o
  -1   1   6       2604.10       2621.87        28.60 o
   0   1   6          0.39         -0.07         1.79 o
   1   1   6       1703.36       1714.44        21.81 o
   2   1   6        630.58        621.45        14.74 o
   3   1   6         14.73          7.34         3.20 o
   4   1   6        177.19        184.31         8.88 o
   5   1   6        338.56        386.72        20.14 o
  -6   2   6          0.09          2.60         4.30 o
  -5   2   6         68.54         71.02         6.98 o
  -4   2   6          8.45          5.90         2.22 o
  -3   2   6         10.86          9.64         1.84 o
  -2   2   6         56.45         41.07         2.89 o
  -1   2   6         25.55         26.28         2.54 o
   0   2   6        116.64        114.71         5.83 o
   1   2   6         28.56         23.38         3.23 o
   2   2   6        111.37        121.86         6.34 o
   3   2   6          4.06         -1.19         5.81 o
   4   2   6        213.99        240.70        11.61 o
   5   2   6          8.82         11.57         4.41 o
  -6   3   6         79.10         92.67        10.61 o
  -5   3   6        196.33        200.21        14.49 o
  -4   3   6        188.81        181.76         6.52 o
  -3   3   6        217.69        208.72        10.69 o
  -2   3   6         48.35         38.98         2.87 o
  -1   3   6        956.63       1001.76        13.97 o
   0   3   6        915.70        948.04        13.92 o
   1   3   6        275.26        292.86         9.11 o
   2   3   6         76.34         71.30         4.98 o
   3   3   6         72.22         79.53         7.27 o
   4   3   6        114.74        117.50        10.97 o
   5   3   6        175.63        171.45        10.73 o
  -6   4   6         32.99         42.38         7.42 o
  -5   4   6        254.90        229.25        16.31 o
  -4   4   6        298.44        308.88         9.57 o
  -3   4   6        500.23        462.83         9.39 o
  -2   4   6         64.76         59.86         4.19 o
  -1   4   6        229.88        207.75         5.64 o
   0   4   6         90.20         87.60         4.67 o
   1   4   6         11.02          5.66         2.18 o
   2   4   6        151.87        159.96         6.43 o
   3   4   6          6.88          2.72         4.44 o
   4   4   6        123.62        119.87         7.63 o
   5   4   6          3.09          2.94         4.04 o
  -6   5   6         81.39         91.37        11.98 o
  -5   5   6         17.44         13.01         4.06 o
  -4   5   6         22.59         19.05         3.60 o
  -3   5   6        580.41        557.48        11.80 o
  -2   5   6          0.70          0.58         1.42 o
  -1   5   6        118.10        121.94         4.72 o
   0   5   6       1520.49       1485.20        16.08 o
   1   5   6         57.50         51.51         3.78 o
   2   5   6         96.36         95.01         8.25 o
   3   5   6        153.39        141.70         7.64 o
   4   5   6         61.45         61.49         5.84 o
   5   5   6         90.11         83.85         8.03 o
  -6   6   6         66.68         71.21        11.30 o
  -5   6   6         77.11         83.94         7.92 o
  -4   6   6        134.98        129.54         7.53 o
  -3   6   6        196.50        192.19         9.30 o
  -2   6   6       1066.02       1031.11        14.92 o
  -1   6   6          1.73         -0.39         1.52 o
   0   6   6        381.31        386.79         7.43 o
   1   6   6        155.46        145.52         5.79 o
   2   6   6          0.75          2.33         2.30 o
   3   6   6        117.34        126.55         7.29 o
   4   6   6         90.07         96.98         9.72 o
   5   6   6         78.97         80.31         8.04 o
  -6   7   6          8.93         15.51         7.37 o
  -5   7   6         24.30         27.31         4.98 o
  -4   7   6          0.10         -0.99         2.37 o
  -3   7   6          9.08          7.12         2.97 o
  -2   7   6          3.52          2.54         1.62 o
  -1   7   6        399.38        410.78         7.62 o
   0   7   6       1000.83       1067.69        14.59 o
   1   7   6        309.40        301.73         7.46 o
   2   7   6        152.83        142.63         6.30 o
   3   7   6         75.45         75.25         5.76 o
   4   7   6         18.20         14.14         4.11 o
   5   7   6          0.80         -2.39         3.63 o
  -6   8   6          0.31          3.72         6.35 o
  -5   8   6          0.53         -1.49         3.16 o
  -4   8   6        185.53        166.11         8.69 o
  -3   8   6        500.79        484.64        12.22 o
  -2   8   6          3.51          1.85         2.05 o
  -1   8   6         14.98         19.20         2.34 o
   0   8   6         57.07         63.98         4.05 o
   1   8   6         22.67         12.19         2.69 o
   2   8   6         30.71         29.97         3.83 o
   3   8   6         19.16         20.57         3.93 o
   4   8   6         18.02         12.62         3.72 o
   5   8   6         40.07         36.34         6.09 o
  -6   9   6        190.84        202.54        18.68 o
  -5   9   6          4.16          3.27         3.54 o
  -4   9   6        137.06        140.49         9.35 o
  -3   9   6         12.32         17.07         3.62 o
  -2   9   6        692.43        673.55        12.04 o
  -1   9   6         42.88         46.86         3.39 o
   0   9   6        598.45        600.65        10.55 o
   1   9   6         35.34         35.48         3.55 o
   2   9   6         15.20         12.33         3.07 o
   3   9   6         26.46         33.04         4.28 o
   4   9   6         62.76         53.06         6.35 o
   5   9   6          0.05         -2.55         4.21 o
  -6  10   6          2.83          3.68         8.45 o
  -5  10   6        180.48        173.78        12.67 o
  -4  10   6         32.41         41.38         5.83 o
  -3  10   6        193.21        194.80         9.33 o
  -2  10   6          5.02         -1.39         2.88 o
  -1  10   6        229.67        228.19         6.13 o
   0  10   6        156.32        163.21         6.44 o
   1  10   6        427.80        442.49        10.15 o
   2  10   6        405.87        425.34        11.27 o
   3  10   6         45.21         36.70         4.78 o
   4  10   6         74.55         71.36         7.26 o
  -5  11   6        146.73        176.19        14.82 o
  -4  11   6          0.09         -4.57         4.57 o
  -3  11   6        578.56        572.86        15.60 o
  -2  11   6         74.19         75.68         6.61 o
  -1  11   6         16.81         16.31         2.66 o
   0  11   6       1604.57       1594.24        22.06 o
   1  11   6          0.78          0.33         4.06 o
   2  11   6         69.45         75.21         6.44 o
   3  11   6        319.20        326.70        11.10 o
   4  11   6         11.46         16.45         4.77 o
  -5  12   6          3.08          2.46         8.66 o
  -4  12   6         19.43         16.15         5.15 o
  -3  12   6        501.92        510.64        22.72 o
  -2  12   6       1328.51       1342.70        25.82 o
  -1  12   6        486.75        468.80        10.07 o
   0  12   6         44.58         49.50         5.63 o
   1  12   6         43.25         32.11         5.48 o
   2  12   6         17.78         12.34         3.74 o
   3  12   6         40.13         39.53         9.73 o
   4  12   6          5.60         12.63         5.40 o
  -5  13   6        135.93        177.39        16.07 o
  -4  13   6        115.46        109.95        10.46 o
  -3  13   6        575.48        577.43        19.40 o
  -2  13   6          0.12         -1.89         3.06 o
  -1  13   6        408.38        409.99        13.27 o
   0  13   6        276.76        263.30         9.27 o
   1  13   6         48.99         50.13         5.32 o
   2  13   6        180.78        183.14         9.98 o
   3  13   6        134.27        157.66        11.69 o
   4  13   6          9.99         17.84         5.54 o
  -5  14   6          5.98          3.25         8.01 o
  -4  14   6          7.26         -1.73         6.28 o
  -3  14   6        309.99        292.94        16.18 o
  -2  14   6         72.26         86.34         7.56 o
  -1  14   6         20.59         15.63         4.46 o
   0  14   6         53.37         49.23         7.77 o
   1  14   6         89.35         81.58         6.85 o
   2  14   6         40.35         38.01         5.41 o
   3  14   6         50.74         45.08         7.14 o
  -4  15   6        794.89        732.39        38.99 o
  -3  15   6        224.56        240.20        15.21 o
  -2  15   6         63.69         68.82         7.86 o
  -1  15   6        763.85        776.10        22.75 o
   0  15   6         43.16         49.12         6.16 o
   1  15   6        105.89        120.36         8.04 o
   2  15   6         99.36         94.16         9.17 o
   3  15   6         15.59         25.61         6.15 o
  -4  16   6         36.01         50.91        13.00 o
  -3  16   6         19.81         20.93        11.71 o
  -2  16   6        291.97        283.14        15.23 o
  -1  16   6        386.52        375.26        16.15 o
   0  16   6        166.72        154.20        20.72 o
   1  16   6        120.43        126.13        11.88 o
   2  16   6        129.38        137.55        11.06 o
   3  16   6         31.20         44.08        14.06 o
  -3  17   6          0.37         -0.50         5.40 o
  -2  17   6          1.88          7.17         5.66 o
  -1  17   6        264.95        278.24        18.88 o
   0  17   6         10.86         18.44        15.99 o
   1  17   6         40.90         34.88         6.85 o
   2  17   6         88.71        105.55        10.15 o
  -3  18   6         50.34         70.83        15.81 o
  -2  18   6         13.61         19.43         6.97 o
  -1  18   6         18.67         14.08         6.43 o
   0  18   6          4.87         -1.40        20.96 o
   1  18   6          2.39          5.54         5.72 o
   2  18   6         14.93         13.06         5.50 o
  -2  19   6         14.79         20.86         7.70 o
  -1  19   6          3.30          1.78         5.09 o
   0  19   6         89.33         85.73        11.10 o
   1  19   6          4.14          2.04         5.15 o
  -6   1   7         21.14         23.15         6.04 o
  -5   1   7         20.58         17.81         4.99 o
  -4   1   7          0.03          0.24         2.94 o
  -3   1   7        128.15        133.98         4.98 o
  -2   1   7        108.12        115.37         5.13 o
  -1   1   7         30.80         34.97         3.46 o
   0   1   7        498.79        496.80         9.95 o
   1   1   7         79.83         79.83         5.15 o
   2   1   7        186.42        184.73         8.61 o
   3   1   7          6.33         -0.46         3.43 o
   4   1   7         13.57          7.88         3.74 o
   5   1   7         23.57         24.67         5.70 o
  -6   2   7         10.56         13.31         6.46 o
  -5   2   7         37.85         28.36         5.21 o
  -4   2   7        953.16        948.86        19.52 o
  -3   2   7         44.19         49.41         4.17 o
  -2   2   7         36.52         42.79         3.35 o
  -1   2   7       1969.59       1935.11        23.51 o
   0   2   7         10.13         14.19         2.81 o
   1   2   7          2.06          1.03         2.46 o
   2   2   7        413.15        391.67        10.12 o
   3   2   7          3.29         -4.09         4.09 o
   4   2   7          0.00          3.61         3.57 o
   5   2   7         59.19         73.13         7.76 o
  -6   3   7        237.64        257.13        29.03 o
  -5   3   7         65.48         72.47         7.49 o
  -4   3   7         22.49         32.87         5.22 o
  -3   3   7        822.01        775.28        15.23 o
  -2   3   7         83.41         98.70         4.97 o
  -1   3   7          0.34          3.89         2.17 o
   0   3   7        202.53        210.27        10.35 o
   1   3   7        214.03        214.72         7.44 o
   2   3   7        100.38         98.75         6.53 o
   3   3   7         40.12         31.86         4.35 o
   4   3   7         33.89         37.99         7.91 o
   5   3   7         63.88         55.93         6.45 o
  -6   4   7          0.51          3.68         8.45 o
  -5   4   7          0.39         -0.71         3.19 o
  -4   4   7        574.99        569.31        15.22 o
  -3   4   7        146.84        149.27         6.67 o
  -2   4   7         54.25         57.99         3.78 o
  -1   4   7       1890.84       1853.77        23.03 o
   0   4   7          6.04          5.11         2.70 o
   1   4   7          0.54         -1.73         2.21 o
   2   4   7       1139.99       1122.16        33.16 o
   3   4   7        111.18        110.92         7.42 o
   4   4   7         57.91         67.49         6.40 o
   5   4   7          9.81          5.14         4.54 o
  -6   5   7          9.34          9.85         6.10 o
  -5   5   7         34.05         31.13         5.71 o
  -4   5   7         15.62         11.82         3.03 o
  -3   5   7        132.59        123.92         6.04 o
  -2   5   7         72.97         81.68         4.10 o
  -1   5   7        199.92        208.96         6.53 o
   0   5   7        162.28        154.50         6.57 o
   1   5   7         57.27         49.59         4.44 o
   2   5   7        129.55        126.90         6.20 o
   3   5   7         21.65         24.58         3.95 o
   4   5   7          6.63         15.61         4.54 o
   5   5   7          6.90         13.66         5.65 o
  -6   6   7        101.73        114.78        13.72 o
  -5   6   7        530.97        532.80        17.09 o
  -4   6   7          1.59         -0.65         2.55 o
  -3   6   7        484.64        468.79        14.54 o
  -2   6   7        329.46        333.67         8.18 o
  -1   6   7        721.45        685.47        13.30 o
   0   6   7        345.32        321.22         8.31 o
   1   6   7        463.85        458.42         9.91 o
   2   6   7         49.46         52.17         4.39 o
   3   6   7        311.58        311.47         9.77 o
   4   6   7         20.99         21.51         4.52 o
   5   6   7         49.11         54.20         9.79 o
  -6   7   7         34.02         30.54         8.57 o
  -5   7   7        102.46        110.54        11.15 o
  -4   7   7        231.65        222.01         9.76 o
  -3   7   7         37.34         36.75         4.37 o
  -2   7   7       1463.08       1450.34        20.28 o
  -1   7   7        508.50        515.32        10.02 o
   0   7   7         46.58         46.51         4.27 o
   1   7   7        762.91        766.62        16.26 o
   2   7   7         28.48         25.90         3.96 o
   3   7   7         14.50         14.45         4.02 o
   4   7   7         36.05         41.92         5.22 o
   5   7   7          7.35          0.36         4.79 o
  -6   8   7         79.22         98.45        24.59 o
  -5   8   7        503.94        484.02        18.73 o
  -4   8   7         75.48         72.43         6.18 o
  -3   8   7        245.34        234.36         9.88 o
  -2   8   7       2220.60       2163.06        27.14 o
  -1   8   7        177.31        176.27         7.23 o
   0   8   7        558.63        529.80        12.46 o
   1   8   7        369.98        372.57        14.37 o
   2   8   7         42.29         28.27         4.08 o
   3   8   7        365.68        378.23        10.95 o
   4   8   7         65.48         69.21         6.77 o
  -6   9   7          3.41         12.25         7.25 o
  -5   9   7          0.69          1.89         4.16 o
  -4   9   7         11.67          7.74         3.74 o
  -3   9   7         38.15         32.82         4.51 o
  -2   9   7        478.50        497.21        12.01 o
  -1   9   7        125.14        123.87         5.43 o
   0   9   7         42.01         39.98         3.65 o
   1   9   7        682.31        639.45        11.91 o
   2   9   7         25.53         15.55         3.69 o
   3   9   7         40.03         39.49         4.93 o
   4   9   7         69.94         82.23         8.13 o
  -5  10   7         40.36         50.84        13.97 o
  -4  10   7         53.88         51.11         6.44 o
  -3  10   7         15.13         17.17         3.75 o
  -2  10   7       1357.25       1358.76        26.10 o
  -1  10   7         25.17         23.57         2.90 o
   0  10   7          0.07          6.08         2.41 o
   1  10   7        367.34        364.47         9.94 o
   2  10   7         34.98         45.29         6.50 o
   3  10   7          0.81          0.05         3.05 o
   4  10   7        207.91        227.95        13.10 o
  -5  11   7          0.00          2.51         8.77 o
  -4  11   7        108.19        124.84        10.84 o
  -3  11   7       1275.63       1256.17        25.80 o
  -2  11   7        478.96        488.78        14.47 o
  -1  11   7          0.98         -0.29         2.91 o
   0  11   7         39.00         35.72         3.72 o
   1  11   7        190.45        171.34         8.15 o
   2  11   7         34.57         43.79         4.95 o
   3  11   7          0.17          5.31         3.18 o
   4  11   7          4.29          2.10         4.57 o
  -5  12   7          0.36          0.41         4.87 o
  -4  12   7         81.59         86.67         9.42 o
  -3  12   7         23.72         27.59         5.01 o
  -2  12   7          4.86          4.63         3.67 o
  -1  12   7        216.01        219.41         9.96 o
   0  12   7         69.80         71.71         7.69 o
   1  12   7          9.71          4.41         2.85 o
   2  12   7        142.17        151.54         8.14 o
   3  12   7         61.97         60.95         7.11 o
   4  12   7         37.13         28.48         6.78 o
  -5  13   7        143.00        142.10        19.71 o
  -4  13   7         61.93         62.65        28.59 o
  -3  13   7          9.34         13.65         5.36 o
  -2  13   7          9.49         11.67         4.21 o
  -1  13   7        134.05        115.75         8.77 o
   0  13   7        589.12        551.70        14.21 o
   1  13   7        130.75        111.77         7.09 o
   2  13   7          0.06         -2.32         2.32 o
   3  13   7        163.55        187.22        11.49 o
  -4  14   7         20.40         16.96         6.54 o
  -3  14   7         21.25         12.05         4.80 o
  -2  14   7         40.75         51.93         6.44 o
  -1  14   7        104.42         92.98         8.37 o
   0  14   7         67.49         84.28         5.89 o
   1  14   7        208.86        204.94        11.67 o
   2  14   7         67.06         67.48         6.16 o
   3  14   7          0.88          0.70         3.83 o
  -4  15   7          3.76          2.38         7.58 o
  -3  15   7          5.16          5.22         6.99 o
  -2  15   7          1.56          2.75         4.92 o
  -1  15   7        289.84        276.07        15.78 o
   0  15   7         58.56         50.19        12.71 o
   1  15   7         60.63         58.10         7.82 o
   2  15   7         23.96         13.07         7.64 o
   3  15   7          0.26          1.97         4.46 o
  -3  16   7          4.28         -0.18         6.05 o
  -2  16   7        264.42        241.28        15.01 o
  -1  16   7          0.04         -1.97         6.38 o
   0  16   7         55.35         63.48         9.23 o
   1  16   7          3.99          2.54         3.50 o
   2  16   7        154.95        158.12        12.18 o
  -3  17   7         81.58         85.78        17.76 o
  -2  17   7         26.42         12.80         7.69 o
  -1  17   7         97.15         88.81        15.42 o
   0  17   7        169.25        159.22        20.27 o
   1  17   7          5.22          6.12         3.82 o
  -2  18   7          0.31          5.63         8.88 o
  -1  18   7        195.86        205.77        17.19 o
   0  18   7          1.26          2.45         4.77 o
   1  18   7         60.27         51.07         9.57 o
  -6   0   8        730.35        879.91        53.72 o
  -5   0   8        105.87        121.09        21.23 o
  -4   0   8         79.51         71.71         9.42 o
  -3   0   8       2190.65       2054.86        37.32 o
  -2   0   8        214.11        209.34        14.74 o
  -1   0   8          0.65         -2.94         2.94 o
   0   0   8       4469.18       4539.86        68.88 o
   1   0   8         25.72         25.83         5.26 o
   2   0   8         33.63         41.20         6.40 o
   3   0   8        608.80        628.32        20.15 o
   4   0   8         53.38         62.65        10.03 o
   5   0   8          5.33          1.16         7.19 o
  -6   1   8        149.18        152.07        26.43 o
  -5   1   8         63.53         71.05        11.64 o
  -4   1   8         33.28         43.49         5.25 o
  -3   1   8        910.85        818.26        15.24 o
  -2   1   8        181.78        174.27         6.31 o
  -1   1   8        334.37        337.71         8.31 o
   0   1   8         51.50         50.65         4.39 o
   1   1   8         24.41         22.59         3.73 o
   2   1   8        213.85        200.83        12.10 o
   3   1   8          1.27         -5.22         5.22 o
   4   1   8         10.05         -2.57         7.43 o
   5   1   8         38.06         26.83         8.73 o
  -6   2   8         97.84        122.07        15.87 o
  -5   2   8         31.95         35.43         5.80 o
  -4   2   8        256.62        216.48        14.39 o
  -3   2   8        475.10        486.28        11.31 o
  -2   2   8         72.85         76.56         4.63 o
  -1   2   8        114.64        114.79         5.87 o
   0   2   8       2176.17       2148.82        27.05 o
   1   2   8        236.47        250.64         8.54 o
   2   2   8         38.71         28.93         4.19 o
   3   2   8        291.94        312.47        14.21 o
   4   2   8         99.69         92.43        10.75 o
  -6   3   8          1.22          1.83        12.13 o
  -5   3   8        105.24        122.64         9.76 o
  -4   3   8         46.32         40.23         6.43 o
  -3   3   8          2.42          0.44         2.21 o
  -2   3   8        614.65        593.96        14.34 o
  -1   3   8        642.96        659.85        12.13 o
   0   3   8        603.42        626.40        12.26 o
   1   3   8        156.16        165.19         7.55 o
   2   3   8          3.85          1.75         2.84 o
   3   3   8          7.14          0.58         4.87 o
   4   3   8         14.62          2.50         5.75 o
  -6   4   8          7.73          2.17         8.23 o
  -5   4   8          8.35          6.17         3.89 o
  -4   4   8        541.91        536.74        16.36 o
  -3   4   8         12.87         14.72         3.90 o
  -2   4   8         41.50         47.85         3.92 o
  -1   4   8       2057.60       2018.30        25.52 o
   0   4   8        231.44        225.80         7.54 o
   1   4   8        254.34        237.57         8.62 o
   2   4   8         20.25         17.21         4.23 o
   3   4   8          1.42         -6.53         7.20 o
   4   4   8         71.19         74.04         7.50 o
  -6   5   8         12.52         12.56        12.35 o
  -5   5   8         69.16         87.23         8.38 o
  -4   5   8          0.18         -0.70         2.50 o
  -3   5   8         34.78         41.27         4.00 o
  -2   5   8       1104.57       1075.05        18.60 o
  -1   5   8        181.83        189.21         7.20 o
   0   5   8         97.32        112.00         6.13 o
   1   5   8        610.62        597.55        12.68 o
   2   5   8        340.96        315.97        11.05 o
   3   5   8         64.06         58.47         6.39 o
   4   5   8         22.33         20.53         5.17 o
  -6   6   8        120.80        100.89        13.06 o
  -5   6   8         44.32         38.25         7.04 o
  -4   6   8        142.45        161.89         9.11 o
  -3   6   8        162.32        172.84         8.81 o
  -2   6   8        281.49        273.81         7.99 o
  -1   6   8        850.16        827.48        14.17 o
   0   6   8        279.29        279.95         8.41 o
   1   6   8        116.13        112.32         6.63 o
   2   6   8        151.67        152.14         8.93 o
   3   6   8         53.82         56.48         6.25 o
   4   6   8          8.48         10.49         4.67 o
  -6   7   8         12.37         15.81         9.96 o
  -5   7   8         95.31         82.19         9.37 o
  -4   7   8         32.37         31.85         5.57 o
  -3   7   8         94.26         84.52         7.93 o
  -2   7   8        282.89        275.30         9.67 o
  -1   7   8         84.32         85.34         5.29 o
   0   7   8         52.10         50.27         4.63 o
   1   7   8         91.25         79.80         5.62 o
   2   7   8         31.88         24.00         5.13 o
   3   7   8         28.05         23.95         4.47 o
   4   7   8          0.47         -2.21         4.03 o
  -5   8   8          1.04         -6.03        12.24 o
  -4   8   8         23.14         18.73         4.71 o
  -3   8   8         35.70         32.61         4.54 o
  -2   8   8         50.99         50.77         4.37 o
  -1   8   8         84.97         82.35         5.26 o
   0   8   8         11.58         11.88         3.04 o
   1   8   8        326.23        287.28         8.87 o
   2   8   8         38.00         34.30         4.92 o
   3   8   8          5.76          9.54         3.81 o
   4   8   8         83.64         95.61         7.86 o
  -5   9   8        111.12        117.35        16.03 o
  -4   9   8         21.81         21.05         4.49 o
  -3   9   8         25.65         21.69         4.20 o
  -2   9   8        234.87        234.87        11.80 o
  -1   9   8         22.59         28.14         3.50 o
   0   9   8          0.58          3.41         2.35 o
   1   9   8        518.25        477.02        12.78 o
   2   9   8         18.61          9.62         3.86 o
   3   9   8          1.99         -1.79         2.99 o
   4   9   8        149.56        146.87        12.54 o
  -5  10   8         28.33         37.59         8.19 o
  -4  10   8        287.96        314.79        14.58 o
  -3  10   8         73.09         77.17         6.57 o
  -2  10   8        124.49        139.72        15.13 o
  -1  10   8        519.07        534.42        13.04 o
   0  10   8         20.04         15.39         4.06 o
   1  10   8         51.67         69.02         6.91 o
   2  10   8        180.91        165.08         8.75 o
   3  10   8          2.36          0.89         3.37 o
   4  10   8          5.60         -0.97         8.88 o
  -5  11   8        146.13        150.91        12.53 o
  -4  11   8         27.37         31.03         6.53 o
  -3  11   8         23.74         18.37         5.07 o
  -2  11   8        263.00        277.53        13.16 o
  -1  11   8         30.31         27.55         4.31 o
   0  11   8          4.53          1.83         2.51 o
   1  11   8        455.92        429.37        11.40 o
   2  11   8         15.26         14.05         4.20 o
   3  11   8          3.58          4.29         3.67 o
  -4  12   8        192.36        192.70        16.34 o
  -3  12   8          0.71          0.96         3.51 o
  -2  12   8          5.44          7.47         4.02 o
  -1  12   8        402.29        403.88        13.83 o
   0  12   8        177.35        165.69         7.96 o
   1  12   8         98.82         95.91         9.19 o
   2  12   8        103.50        110.87         7.80 o
   3  12   8         19.52         18.21         5.16 o
  -4  13   8          0.59         -2.65         6.28 o
  -3  13   8        142.53        160.12        12.67 o
  -2  13   8          2.01          4.26         3.85 o
  -1  13   8         20.25         16.42         4.74 o
   0  13   8         48.06         42.36         4.61 o
   1  13   8         56.95         54.65         8.08 o
   2  13   8          0.02          3.41         3.49 o
   3  13   8         60.71         60.92         8.70 o
  -4  14   8         61.44         57.84        14.08 o
  -3  14   8        150.87        148.48        12.60 o
  -2  14   8         87.60         84.35         8.19 o
  -1  14   8         73.02         75.04         9.19 o
   0  14   8        322.90        344.47        20.32 o
   1  14   8          1.81         10.17         3.58 o
   2  14   8         52.97         54.91         6.06 o
  -3  15   8        269.51        263.52        19.58 o
  -2  15   8        165.62        167.89        12.66 o
  -1  15   8         54.66         54.78         8.27 o
   0  15   8         33.08         33.78        12.71 o
   1  15   8          2.91          1.45         3.25 o
   2  15   8         11.13         19.04         5.88 o
  -3  16   8        111.14        121.52        19.50 o
  -2  16   8         33.26         26.36         9.21 o
  -1  16   8         25.36         17.62         6.21 o
   0  16   8        228.24        237.90        18.00 o
   1  16   8         41.06         47.24         5.75 o
  -2  17   8         10.64          9.75         9.31 o
  -1  17   8         13.77          5.26         6.05 o
   0  17   8        114.19        105.03        12.63 o
  -6   1   9          0.37         -2.60         7.58 o
  -5   1   9         38.76         48.30        10.19 o
  -4   1   9          1.57          2.16         3.08 o
  -3   1   9         71.12         71.97         6.70 o
  -2   1   9        182.42        177.39         8.72 o
  -1   1   9          0.86         -2.17         2.17 o
   0   1   9        532.50        545.89        11.95 o
   1   1   9        480.75        479.43        11.62 o
   2   1   9         77.07         73.18         6.86 o
   3   1   9        279.31        261.76        13.00 o
   4   1   9          4.33         -5.10         5.10 o
  -6   2   9         53.74         63.47        18.41 o
  -5   2   9        177.38        147.39        16.77 o
  -4   2   9         13.28          7.13         4.13 o
  -3   2   9         22.98         27.06         3.80 o
  -2   2   9         40.79         45.02         4.47 o
  -1   2   9        856.09        840.16        14.76 o
   0   2   9       1691.66       1672.57        23.53 o
   1   2   9        936.43        954.01        17.01 o
   2   2   9          3.19         -4.36         4.46 o
   3   2   9        124.39        114.63        12.61 o
   4   2   9         93.89         77.48        11.92 o
  -6   3   9          2.85         15.60        10.61 o
  -5   3   9        590.50        570.84        20.68 o
  -4   3   9         71.19         63.83         8.20 o
  -3   3   9         25.03         26.27         3.91 o
  -2   3   9        446.32        431.25         9.84 o
  -1   3   9        182.72        189.15         7.54 o
   0   3   9        206.10        223.58         8.75 o
   1   3   9        542.09        540.62        16.08 o
   2   3   9         51.01         45.81         5.68 o
   3   3   9        155.92        153.61        13.93 o
   4   3   9          7.49         12.62         5.20 o
  -5   4   9        272.18        305.25        16.46 o
  -4   4   9         38.17         35.33         5.59 o
  -3   4   9        162.02        156.28         8.00 o
  -2   4   9        766.25        784.86        16.03 o
  -1   4   9         76.70         81.24         5.32 o
   0   4   9        190.15        189.60         8.19 o
   1   4   9        585.57        597.63        13.51 o
   2   4   9         50.82         37.75         4.90 o
   3   4   9         79.98         83.24         7.59 o
   4   4   9          3.80         -0.24         4.13 o
  -5   5   9        157.09        148.93        12.69 o
  -4   5   9         92.79         91.11         8.64 o
  -3   5   9        155.25        156.79         8.85 o
  -2   5   9        420.55        435.70        11.58 o
  -1   5   9        168.50        163.15         7.28 o
   0   5   9         63.77         65.74         5.19 o
   1   5   9          0.33         -1.46         2.83 o
   2   5   9        751.40        750.73        17.50 o
   3   5   9         81.59         92.92        12.22 o
   4   5   9          0.81         -3.12         4.92 o
  -5   6   9          6.23          7.26         5.15 o
  -4   6   9         31.91         28.32         4.72 o
  -3   6   9         72.46         87.94         6.70 o
  -2   6   9        240.29        230.45         8.45 o
  -1   6   9          6.75          7.76         2.90 o
   0   6   9         81.79         82.73         5.72 o
   1   6   9          2.56          6.83         3.27 o
   2   6   9         48.70         53.14         6.06 o
   3   6   9          0.07         -2.09         6.92 o
   4   6   9          4.38         14.14         7.85 o
  -5   7   9          7.81          5.59         4.81 o
  -4   7   9        603.43        665.61        17.08 o
  -3   7   9         29.31         46.58         5.28 o
  -2   7   9         29.29         27.97         5.55 o
  -1   7   9       1916.50       1933.30        26.09 o
   0   7   9         54.40         56.71         5.02 o
   1   7   9          0.90          3.16         3.08 o
   2   7   9        696.72        702.64        17.12 o
   3   7   9         17.54         11.49         4.75 o
  -5   8   9        107.52        120.09        14.45 o
  -4   8   9          7.49          9.64         4.28 o
  -3   8   9        345.68        336.46        12.03 o
  -2   8   9         31.83         25.55         4.92 o
  -1   8   9         54.38         47.93         5.24 o
   0   8   9        219.00        221.17         9.23 o
   1   8   9          1.15          1.14         3.31 o
   2   8   9        102.68        100.54         8.01 o
   3   8   9         15.80          8.18         4.43 o
  -5   9   9          0.32         -4.32         4.32 o
  -4   9   9        422.02        416.95        14.64 o
  -3   9   9          3.76         -0.09         2.83 o
  -2   9   9         49.66         46.02         6.69 o
  -1   9   9        475.41        450.14        12.48 o
   0   9   9          6.20          6.86         4.02 o
   1   9   9          0.98          3.53         3.21 o
   2   9   9        427.87        461.06        23.10 o
   3   9   9         11.37          2.49         4.42 o
  -5  10   9         41.87         30.98        11.70 o
  -4  10   9          3.04          3.19         3.87 o
  -3  10   9         67.66         72.36         7.46 o
  -2  10   9          1.32          3.42         3.74 o
  -1  10   9         12.24          8.31         3.62 o
   0  10   9         10.95          4.62         3.35 o
   1  10   9          4.48          6.43         3.20 o
   2  10   9         15.59         19.77         4.24 o
   3  10   9         10.23         11.63         7.05 o
  -4  11   9          2.34         -4.13         4.13 o
  -3  11   9         15.69         13.09         4.74 o
  -2  11   9        246.12        231.05        12.78 o
  -1  11   9          2.84         -0.26         3.63 o
   0  11   9        107.38        115.21        14.36 o
   1  11   9         15.02         16.72         5.59 o
   2  11   9          0.05          4.95         3.61 o
   3  11   9         82.57         87.40         8.47 o
  -4  12   9          0.04         -5.42         5.42 o
  -3  12   9         35.98         43.92         6.56 o
  -2  12   9         37.05         36.12         5.91 o
  -1  12   9          0.62         -0.94         4.38 o
   0  12   9         74.15         70.01         6.69 o
   1  12   9        121.16        142.21         8.56 o
   2  12   9          1.45          2.26         3.58 o
  -4  13   9        238.27        261.03        27.51 o
  -3  13   9         82.89         77.35        11.09 o
  -2  13   9         34.20         31.23         5.56 o
  -1  13   9        115.70        113.74        11.13 o
   0  13   9          0.02         -3.53         3.53 o
   1  13   9         10.97          4.04         3.59 o
   2  13   9         37.78         33.32         5.48 o
  -3  14   9         55.34         58.49        14.95 o
  -2  14   9         22.76         21.72         6.07 o
  -1  14   9          0.74         -1.37         4.84 o
   0  14   9         53.04         43.14         9.02 o
   1  14   9         59.32         75.01         6.83 o
  -2  15   9          2.61          8.26         5.54 o
  -1  15   9          3.23          2.06         5.67 o
   0  15   9         17.17         25.29         8.32 o
   1  15   9          2.28          6.70         4.70 o
  -1  16   9          7.12         15.16        11.26 o
   0  16   9          0.39         -4.33         4.60 o
  -4   0  10          5.27          6.23         6.17 o
  -3   0  10          0.38          1.16         4.56 o
  -2   0  10        800.80        816.17        21.03 o
  -1   0  10        621.98        635.21        18.67 o
   0   0  10        188.25        199.22        15.64 o
   1   0  10       1006.44       1024.04        26.41 o
   2   0  10         27.23          9.88         5.84 o
   3   0  10         75.75         61.96         9.00 o
  -4   1  10        844.01        844.93        25.71 o
  -3   1  10          4.26          4.61         3.28 o
  -2   1  10        148.77        155.34         7.26 o
  -1   1  10        249.75        254.16         8.93 o
   0   1  10        289.12        294.72         9.28 o
   1   1  10         39.01         38.23         4.73 o
   2   1  10        168.56        188.15         9.30 o
   3   1  10          5.64         -1.60         5.92 o
  -4   2  10          5.80          3.17         4.26 o
  -3   2  10        174.45        139.40         9.54 o
  -2   2  10        302.44        292.69         9.97 o
  -1   2  10         58.88         56.11         6.85 o
   0   2  10         41.33         37.71         4.65 o
   1   2  10        235.77        251.43        10.33 o
   2   2  10         13.53          1.78         3.39 o
   3   2  10          0.01         -2.94         7.12 o
  -5   3  10         40.52         36.39        15.38 o
  -4   3  10          9.89         15.44         6.68 o
  -3   3  10        166.14        157.22        11.02 o
  -2   3  10         10.82         10.80         3.54 o
  -1   3  10         87.35         91.38         6.01 o
   0   3  10        484.06        479.77        11.79 o
   1   3  10         31.84         26.31         4.52 o
   2   3  10          1.02         -2.85         3.34 o
   3   3  10         24.70         28.67         6.10 o
  -5   4  10         57.90         73.45        11.28 o
  -4   4  10        171.83        186.05        13.99 o
  -3   4  10         49.99         58.01         5.57 o
  -2   4  10         72.71         77.80         6.36 o
  -1   4  10         24.11         31.48         4.05 o
   0   4  10         12.62         13.33         3.49 o
   1   4  10        156.05        149.69         8.04 o
   2   4  10         32.26         37.93         7.95 o
   3   4  10          6.47          8.98         5.85 o
  -5   5  10         76.96         74.99        11.63 o
  -4   5  10        150.12        162.97        13.23 o
  -3   5  10        651.76        624.86        15.77 o
  -2   5  10         16.92         14.43         3.78 o
  -1   5  10          9.65          5.67         2.98 o
   0   5  10         13.29         11.40         3.35 o
   1   5  10        395.54        397.41        13.98 o
   2   5  10        230.91        220.57        11.32 o
   3   5  10        241.63        269.83        14.14 o
  -5   6  10         49.96         43.94         9.54 o
  -4   6  10        134.99        137.08        12.09 o
  -3   6  10         21.86         24.60         5.04 o
  -2   6  10         45.09         48.74         5.36 o
  -1   6  10         34.58         35.41         4.28 o
   0   6  10        156.03        158.99         8.94 o
   1   6  10        529.78        527.74        14.43 o
   2   6  10         93.00         85.61         8.09 o
   3   6  10          4.92          7.02         4.83 o
  -5   7  10         58.62         38.90         9.44 o
  -4   7  10        250.49        263.96        25.81 o
  -3   7  10          7.21          8.41         4.49 o
  -2   7  10         10.83          8.51         3.62 o
  -1   7  10        112.22        115.06         7.89 o
   0   7  10         86.48         79.61         6.02 o
   1   7  10          1.17         -0.76         3.85 o
   2   7  10         61.63         55.04         6.94 o
   3   7  10          4.54         10.11         6.37 o
  -4   8  10          0.04         -4.25         4.25 o
  -3   8  10          0.88          2.34         3.80 o
  -2   8  10         47.92         41.17        10.01 o
  -1   8  10          0.05         -2.81         2.81 o
   0   8  10         26.05         28.10         4.79 o
   1   8  10         12.60         12.72         4.20 o
   2   8  10         45.17         45.94         6.73 o
   3   8  10         23.50         20.36         6.20 o
  -4   9  10         22.95         13.73         5.63 o
  -3   9  10        272.08        289.22        15.20 o
  -2   9  10          0.05         -3.22         3.22 o
  -1   9  10         14.05         12.08         3.73 o
   0   9  10        138.88        152.85         8.85 o
   1   9  10         58.99         73.25         7.25 o
   2   9  10         62.13         48.08         6.75 o
  -4  10  10          2.33         -4.44         4.44 o
  -3  10  10        196.90        216.95        14.43 o
  -2  10  10         48.90         49.85         6.61 o
  -1  10  10         18.19         12.54         4.13 o
   0  10  10        118.08        134.72         8.57 o
   1  10  10         16.08         29.25         5.67 o
   2  10  10        242.44        268.09        13.80 o
  -4  11  10         50.64         83.40        15.60 o
  -3  11  10        402.81        479.50        18.76 o
  -2  11  10         59.00         64.34         7.71 o
  -1  11  10         16.10         11.16         4.78 o
   0  11  10        376.19        361.47        14.99 o
   1  11  10         31.48         49.76         6.65 o
   2  11  10         23.06         20.50         5.61 o
  -3  12  10         14.67         22.31        11.05 o
  -2  12  10          3.37          1.16         4.38 o
  -1  12  10        149.32        143.03        15.49 o
   0  12  10         21.47         21.12         6.08 o
   1  12  10          0.36          6.11         4.85 o
  -3  13  10        102.44         99.86        17.98 o
  -2  13  10         77.44         86.18        11.94 o
  -1  13  10          0.26         -3.35         7.37 o
   0  13  10        146.31        116.42        13.17 o
   1  13  10        110.42        116.06         9.79 o
  -2  14  10        100.36        139.50        20.80 o
  -1  14  10          1.99         -4.33         6.93 o
   0  14  10          0.01          3.03         9.31 o
  -4   1  11         25.02         21.45         9.75 o
  -3   1  11        269.44        241.63        14.07 o
  -2   1  11        189.29        193.27         9.89 o
  -1   1  11          0.82         -1.53         2.88 o
   0   1  11          1.41         -2.20         2.84 o
   1   1  11          1.56         -0.68         4.61 o
   2   1  11          0.97         -3.73         3.73 o
   3   1  11         42.91         32.51         9.31 o
  -4   2  11        316.62        283.55        26.21 o
  -3   2  11          7.62          0.01         3.39 o
  -2   2  11          6.48          4.61         3.56 o
  -1   2  11        510.19        507.78        14.24 o
   0   2  11          0.54          0.50         3.17 o
   1   2  11          0.00         -3.07         3.07 o
   2   2  11        136.38        135.75        13.32 o
  -4   3  11         70.94         51.12        12.78 o
  -3   3  11        605.93        638.71        18.43 o
  -2   3  11        133.90        128.47         8.35 o
  -1   3  11          0.01         -0.16         2.87 o
   0   3  11        294.10        305.46        12.42 o
   1   3  11         12.58          5.76         3.67 o
   2   3  11         10.08          5.07         5.85 o
  -4   4  11        225.64        268.83        27.19 o
  -3   4  11        119.20        138.98        14.68 o
  -2   4  11         10.38         13.01         4.22 o
  -1   4  11        608.28        610.19        13.80 o
   0   4  11          5.91          4.46         3.26 o
   1   4  11         31.41         34.65         5.03 o
   2   4  11        187.05        198.38        13.92 o
  -4   5  11          0.01         -0.15         6.39 o
  -3   5  11         55.28         33.79        11.05 o
  -2   5  11          3.37          6.82         3.80 o
  -1   5  11          1.62         -3.10         3.10 o
   0   5  11         28.28         20.45         4.17 o
   1   5  11         11.03          8.61         4.18 o
   2   5  11          2.67          6.16         9.25 o
  -4   6  11          8.49         15.29         6.78 o
  -3   6  11         37.88         58.53         8.82 o
  -2   6  11        411.78        406.39        15.21 o
  -1   6  11         14.52         14.09         4.88 o
   0   6  11        382.13        402.40        11.64 o
   1   6  11         22.39         23.88         5.53 o
   2   6  11         57.23         54.95         7.50 o
  -4   7  11         63.02         66.29        15.38 o
  -3   7  11        107.23         84.49        10.95 o
  -2   7  11        167.93        151.17        10.81 o
  -1   7  11          0.85         -0.57         3.57 o
   0   7  11         22.33         24.49         4.61 o
   1   7  11        183.21        178.19        11.04 o
   2   7  11         11.18         20.79         6.60 o
  -4   8  11         39.68         56.54        14.51 o
  -3   8  11        297.22        295.68        19.31 o
  -2   8  11        375.52        405.15        17.17 o
  -1   8  11         14.02          5.76         4.75 o
   0   8  11        379.34        405.56        12.71 o
   1   8  11          0.78          1.17         4.13 o
   2   8  11         69.64         78.77        25.34 o
  -3   9  11        214.87        231.29        33.14 o
  -2   9  11        229.99        231.96        18.07 o
  -1   9  11         17.23         14.99         4.86 o
   0   9  11        135.53        134.61        11.35 o
   1   9  11         11.11          9.45         4.54 o
  -3  10  11         55.83         84.48        15.81 o
  -2  10  11         22.86         26.77         9.96 o
  -1  10  11        139.20        144.26        12.10 o
   0  10  11          2.83         -1.59         4.61 o
   1  10  11        141.99        137.27        21.53 o
  -2  11  11         70.26         73.65        14.95 o
  -1  11  11         73.50         81.87        21.45 o
   0  11  11          1.45         -1.89         4.49 o
  -2  12  11         68.99         83.40        16.46 o
  -1  12  11        270.93        262.11        27.73 o
   0  12  11          1.84         -6.07         6.07 o
  -3   0  12        236.38        256.91        25.34 o
  -2   0  12        124.81        108.31        17.33 o
  -1   0  12          6.31          3.92         6.93 o
   0   0  12        500.66        535.83        22.99 o
   1   0  12         24.45         11.49        10.72 o
   2   0  12         22.97          8.66        11.05 o
  -3   1  12        323.15        350.21        17.97 o
  -2   1  12        164.46        153.26        14.15 o
  -1   1  12        226.21        255.66        13.29 o
   0   1  12        110.19        127.17        13.54 o
   1   1  12         19.21         18.54         5.66 o
  -4   2  12         15.75          4.12         8.66 o
  -3   2  12        112.39         99.19        11.87 o
  -2   2  12         28.58         33.02         8.35 o
  -1   2  12         20.86         21.27         4.78 o
   0   2  12        131.84        130.57        11.69 o
   1   2  12         36.03         26.81         5.69 o
  -4   3  12          3.51         -2.60         7.37 o
  -3   3  12         34.48         64.55        14.51 o
  -2   3  12          4.71          0.27         4.30 o
  -1   3  12         16.78         25.79         5.89 o
   0   3  12         15.27         21.34         4.83 o
   1   3  12         80.67         84.57        12.54 o
  -3   4  12        103.03         90.76        16.90 o
  -2   4  12         33.03         33.98         7.92 o
  -1   4  12        231.83        260.17        14.92 o
   0   4  12         78.03         79.41         7.20 o
   1   4  12        239.70        235.50        11.89 o
  -3   5  12        121.95        135.39        20.80 o
  -2   5  12        732.70        691.79        23.46 o
  -1   5  12         93.73        100.34        20.82 o
   0   5  12         50.00         57.13         6.33 o
   1   5  12        189.61        199.87        13.84 o
  -3   6  12         90.64        122.61        19.50 o
  -2   6  12          0.00         -1.57         5.42 o
  -1   6  12         96.25         88.18        11.48 o
   0   6  12          4.12          3.37         3.75 o
   1   6  12          4.98         17.10         6.24 o
  -2   7  12         41.98         37.74         8.80 o
  -1   7  12          3.25         -0.06         4.65 o
   0   7  12         51.02         73.95        25.70 o
   1   7  12         35.63         17.97         7.00 o
  -2   8  12          8.84          7.37         9.31 o
  -1   8  12        143.54        149.61        14.24 o
   0   8  12         12.55          9.02        10.51 o
  -2   9  12         25.34         31.84        12.13 o
  -1   9  12         23.50         27.94        11.05 o
  -2   1  13        347.90        408.36        22.20 o
  -1   1  13        182.02        174.82        23.23 o
   0   1  13         13.12          8.56         5.95 o
  -2   2  13         54.88         50.50         9.70 o
  -1   2  13         34.32         25.51         6.66 o
   0   2  13         79.06         63.93        10.57 o
  -2   3  13        460.86        517.36        23.62 o
  -1   3  13         92.74         86.77        23.29 o
  -1   4  13          1.35         -0.27         5.78 o
                                                
